# Supplementary material for: Single-cell mapping of alternative splicing linked to checkpoint immunotherapy response
Source: Nucleic Acids Res. 2025 Nov 20;53(21):gkaf1171. doi: 10.1093/nar/gkaf1171 (PMC12631129; doi:10.1093/nar/gkaf1171)
Supplement: gkaf1171_Supplemental_Files [file gkaf1171_supplemental_files.zip]

Archive with 3 entries (3 files):
- Attached file_ Supplementary-Figures.pdf
- Supplementary_Tables_S1-S12.xlsx
- Supplementary_Table_S13.pdf
