# Supplementary material for: Single-cell mapping of alternative splicing linked to checkpoint immunotherapy response
Source: Nucleic Acids Res. 2025 Nov 20;53(21):gkaf1171. doi: 10.1093/nar/gkaf1171 (PMC12631129; doi:10.1093/nar/gkaf1171)
Supplement: gkaf1171_Supplemental_Files [file gkaf1171_supplemental_files.zip › Supplementary_Tables_S1-S12.xlsx]

## Sheet: S1
S1. Sample information for breast cancer 5'-scRNAseq samples.
Patient#	Pre/on-treatment	BC subtype	Neoadjuvant chemotherapy	T-cell expansion	Estimated number of cells	Total read number	Junction read number	Junction number (read num ≥5)
1	Pre	HER2+	No	na	3964	331894515	33289602	167925
	On	HER2+	No	na	1119	95394653	6460577	71489
2	Pre	TNBC	No	E	3434	167113633	29094150	134138
	On	TNBC	No	E	6884	467576672	68754501	200901
3	Pre	TNBC	No	E	4301	309676287	24452531	125298
	On	TNBC	No	E	5251	378787551	46904285	169677
4	Pre	TNBC	No	NE	3613	154003539	19110098	100025
	On	TNBC	No	NE	1218	89372485	9859057	75551
5	Pre	TNBC	No	NE	4192	150279221	23118315	126440
	On	TNBC	No	NE	6932	234454561	27361591	139127
6	Pre	HER2+	No	NE	233	39183120	1934590	28121
	On	HER2+	No	NE	4812	286758672	41068003	172987
7	Pre	TNBC	No	NE	1688	146585647	23659698	104438
	On	TNBC	No	NE	2692	297786682	55037170	162281
8	Pre	HER2+	No	E	4583	309436700	17032891	119328
	On	HER2+	No	E	4269	286678744	40678139	137468
9	Pre	ER+	No	NE	3817	265636248	28404854	147566
	On	ER+	No	NE	3322	159805910	17853550	107494
10	Pre	TNBC	No	E	4650	275631788	39490100	169739
	On	TNBC	No	E	4754	192044367	29928308	129416
11	Pre	TNBC	No	NE	373	34330336	2363220	31780
	On	TNBC	No	NE	1170	144068904	18557915	92191
12	Pre	ER+	No	E	4916	219414682	20730091	113796
	On	ER+	No	E	5487	364933150	14605787	85180
13	Pre	ER+	No	NE	4307	284244840	33075887	170409
	On	ER+	No	NE	3692	322863614	42375667	166053
14	Pre	ER+	No	E	7480	318581422	39797798	156335
	On	ER+	No	E	4761	290579496	28178698	155937
15	Pre	TNBC	No	na	5804	261177416	31514848	155379
	On	TNBC	No	na	4138	114053802	19635531	132173
16	Pre	TNBC	No	E	3770	295259214	35488637	169231
	On	TNBC	No	E	3782	157883076	11254406	106563
17	Pre	ER+	No	NE	1435	195421321	11326176	85459
	On	ER+	No	NE	3756	210403045	22085553	115627
18	Pre	ER+	No	NE	978	112190995	9332562	72025
	On	ER+	No	NE	2764	130997793	15684389	103079
19	Pre	TNBC	No	NE	373	50205024	2370739	31279
	On	TNBC	No	NE	582	56910058	3430167	35525
20	Pre	ER+	No	NE	2879	244566082	31630579	133870
	On	ER+	No	NE	4166	361308534	47102350	159352
21	Pre	ER+	No	NE	1105	99867717	10773952	83406
	On	ER+	No	NE	2948	202666382	8310725	68457
22	Pre	ER+	No	NE	6112	334434885	50375306	159091
	On	ER+	No	NE	2971	290417151	25658133	125308
23	Pre	TNBC	No	NE	2779	174137047	23178336	127642
	On	TNBC	No	NE	1098	89074083	8674592	73998
24	Pre	ER+	No	E	1893	164643104	6406932	75203
	On	ER+	No	E	4692	108523914	15023475	100398
25	Pre	TNBC	No	E	1924	76268957	10783499	70973
	On	TNBC	No	E	3357	153864150	22968944	102013
26	Pre	ER+	No	NE	1962	397507069	34020898	121523
	On	ER+	No	NE	3420	189254724	21300554	103464
27	Pre	TNBC	No	NE	2871	189199296	22588758	128366
	On	TNBC	No	NE	3986	119473522	16816527	105794
28	Pre	ER+	No	NE	7392	554357253	60035581	210779
	On	ER+	No	NE	3146	125814670	19473456	114266
29	Pre	ER+	No	NE	4268	435218377	35995742	206022
	On	ER+	No	NE	5026	191588704	29306952	154713
30	Pre	ER+	No	NE	3027	104293391	14278654	101857
	On	ER+	No	NE	2268	158345955	16112654	106608
31	Pre	ER+	No	NE	2234	188679062	29570452	138273
	On	ER+	No	NE	3355	256845260	32330863	146623
32	Pre	TNBC	Yes	E	2560	116980874	12714023	96231
	On	TNBC	Yes	E	4030	228245963	19948493	113241
33	Pre	HER2+	Yes	NE	638	43090674	3294121	33891
	On	HER2+	Yes	NE	3160	218348247	22795089	129532
34	Pre	TNBC	Yes	E	7320	240874337	39223828	145617
	On	TNBC	Yes	E	4611	228712531	37676655	144027
35	Pre	TNBC	Yes	E	867	25498221	2317655	24902
	On	TNBC	Yes	E	5069	222832564	41656900	151343
36	Pre	TNBC	Yes	NE	4473	408812159	61051700	181755
	On	TNBC	Yes	NE	2655	285037409	27856156	139281
37	Pre	ER+	Yes	NE	426	41688509	3065358	36365
	On	ER+	Yes	NE	786	85673500	5977126	63927
38	Pre	ER+	Yes	NE	1442	74072245	6370249	60317
	On	ER+	Yes	NE	2020	117840077	11001438	82640
39	Pre	ER+	Yes	NE	2949	77576645	10269923	70259
	On	ER+	Yes	NE	2618	109588561	13998852	85306
40	Pre	TNBC	Yes	NE	1313	48640288	4562265	37365
	On	TNBC	Yes	NE	3245	111825221	12132365	110878
41	Pre	TNBC	Yes	NE	478	34885418	1361516	25915
	On	TNBC	Yes	NE	2306	94193588	8833239	98065
42	Pre	ER+	Yes	NE	1837	44105629	4591442	19703
	On	ER+	Yes	NE	2136	112624223	12260116	97563

## Sheet: S2
S2. Specific ASEs in the tests of each cell type versus all other cell types
Ensembl_ID	gene	AS type	chromosome	strand	excl. junction	incl. junction	tested subtypes	excl. reads	incl. reads	PSI	P_GLM	CDS influence	excl-isoform novel	incl-isoform novel	excl-isoform NMD	incl-isoform NMD
ENSG00000107404	DVL1	A5SS	chr1	-	1338653-1339362	1338653-1339287	Cancer_cells:others;Endothelial_cells:others;	73:92;18:147;	102:19;3:118;	0.5828571428571429;0.14285714285714285;	1.0742050115098538e-5;0.0006362846215299733;	in-frame	FALSE	FALSE	FALSE	FALSE
ENSG00000175756	AURKAIP1	A5SS	chr1	-	1374790-1375154	1374790-1374997	T_cells:others;pDCs:others;	4824:15845;72:20597;	346:7880;6:8220;	0.06692456479690523;0.07692307692307693;	0.0;6.459226766655052e-6;	non-coding	FALSE	FALSE	FALSE	FALSE
ENSG00000235098	ANKRD65	CE	chr1	-	1419549-1420797	1419549-1420052|1420592-1420797	Endothelial_cells:others;	58:34;	163:960;	0.7375565610859729;	5.353818107140337e-16;	coding-disruptive	FALSE	FALSE	FALSE	FALSE
ENSG00000160072	ATAD3B	A3SS	chr1	+	1477350-1478644	1477350-1477751	Myeloid_cells:others;	11:36;	4:146;	0.26666666666666666;	0.00010992165335106588;	non-coding	TRUE	TRUE	FALSE	FALSE
ENSG00000160072	ATAD3B	CE	chr1	+	1489274-1490257	1489274-1489692|1489811-1490257	Fibroblasts:others;T_cells:others;	23:194;51:166;	20:41;3:58;	0.46511627906976744;0.05555555555555555;	4.8497589666420754e-5;0.0001554057497603615;	non-coding	FALSE	FALSE	FALSE	FALSE
ENSG00000248333	CDK11B	AFE	chr1	-	1655484-1657357	1655484-1657256	Fibroblasts:others;	6:9;	7:48;	0.5384615384615384;	0.0002824477643781563;	coding-disruptive	TRUE	FALSE	FALSE	FALSE
ENSG00000008130	NADK	AFE	chr1	-	1765446-1779905	1765446-1778289	Cancer_cells:others;Endothelial_cells:others;Fibroblasts:others;Myeloid_cells:others;pDCs:others;	36:674;4:706;8:702;558:152;2:708;	971:1009;130:1850;244:1736;95:1885;45:1935;	0.9642502482621649;0.9701492537313433;0.9682539682539683;0.14548238897396631;0.9574468085106383;	3.535297938507877e-123;1.1343635612434755e-9;3.3868808416084737e-16;1.0804667736756443e-289;1.596387062014773e-6;	non-coding	FALSE	FALSE	FALSE	FALSE
ENSG00000067606	PRKCZ	AFE	chr1	+	2059591-2135262	2073929-2135262	Cancer_cells:others;Fibroblasts:others;	89:43;0:132;	0:23;23:0;	0.0;1.0;	4.922325508195216e-12;1.2732205609683318e-16;	coding-disruptive	FALSE	FALSE	FALSE	FALSE
ENSG00000157873	TNFRSF14	A5SS	chr1	+	2555850-2556585	2556252-2556585	Cancer_cells:others;Myeloid_cells:others;	99:103;34:168;	43:347;166:224;	0.3028169014084507;0.83;	3.9966642225903365e-12;4.309123456666326e-8;	non-coding	FALSE	FALSE	FALSE	FALSE
ENSG00000157870	FAM213B	AFE	chr1	+	2586591-2587091	2586948-2587091	B_cells:others;	14:149;	31:1876;	0.6888888888888889;	0.00031244690306907316;	coding-disruptive	FALSE	FALSE	FALSE	FALSE
ENSG00000069424	KCNAB2	AFE	chr1	+	5992788-6040517	6026445-6040517	Cancer_cells:others;Endothelial_cells:others;Fibroblasts:others;	112:520;14:618;48:584;	64:3056;8:3112;14:3106;	0.36363636363636365;0.36363636363636365;0.22580645161290322;	1.484375795130198e-40;1.0037621846030168e-6;1.6303426618058462e-27;	non-coding	FALSE	FALSE	FALSE	FALSE
ENSG00000097021	ACOT7	AFE	chr1	-	6349866-6393257	6349866-6358826	Cancer_cells:others;Mast_cells:others;Myeloid_cells:others;	1128:1268;1:2395;301:2095;	49:756;19:786;283:522;	0.041631265930331354;0.95;0.4845890410958904;	5.062879285861344e-74;1.2680356705564498e-9;3.176362335340246e-30;	in-frame	FALSE	FALSE	FALSE	FALSE
ENSG00000187017	ESPN	AFE	chr1	+	6445935-6448641	6448117-6448641	Cancer_cells:others;T_cells:others;	56:0;0:56;	85:22;20:87;	0.6028368794326241;1.0;	3.094725679365908e-8;9.786504880214981e-8;	coding-disruptive	FALSE	FALSE	FALSE	FALSE
ENSG00000215788	TNFRSF25	CE	chr1	-	6462970-6464375	6462970-6463072|6463127-6464375	T_cells:others;	46:17;	59:98;	0.5619047619047619;	3.362799849304104e-5;	coding-disruptive	FALSE	FALSE	TRUE	FALSE
ENSG00000171680	PLEKHG5	AFE	chr1	-	6477658-6496493	6477658-6485324	Cancer_cells:others;Endothelial_cells:others;Fibroblasts:others;T_cells:others;	124:134;57:201;40:218;26:232;	64:202;195:71;4:262;2:264;	0.3404255319148936;0.7738095238095238;0.09090909090909091;0.07142857142857142;	8.441080784212915e-11;1.4633777170639795e-31;1.004655781606443e-5;3.490689089929198e-7;	in-frame	FALSE	FALSE	FALSE	FALSE
ENSG00000049247	UTS2	CE	chr1	-	7850922-7853307	7850922-7852901|7852923-7853307	Mast_cells:others;T_cells:others;	2:118;102:18;	77:52;41:88;	0.9746835443037974;0.2867132867132867;	5.937502399025339e-17;2.938513019443214e-12;	coding-disruptive	FALSE	FALSE	TRUE	FALSE
ENSG00000142599	RERE	AFE	chr1	-	8422807-8465925	8422807-8423561	Cancer_cells:others;	87:31;	165:331;	0.6547619047619048;	0.0005724576520892326;	coding-disruptive	FALSE	FALSE	FALSE	FALSE
ENSG00000142599	RERE	AFE	chr1	-	8508675-8541214	8508675-8525759	Cancer_cells:others;	88:20;	134:423;	0.6036036036036037;	4.1089228568976443e-16;	in-frame	FALSE	FALSE	FALSE	FALSE
ENSG00000142599	RERE	AFE	chr1	-	8656441-8817160	8656441-8703055	Cancer_cells:others;Fibroblasts:others;T_cells:others;	62:116;51:127;30:148;	990:197;59:1128;26:1161;	0.94106463878327;0.5363636363636364;0.4642857142857143;	1.4137069685226455e-21;7.041380899733894e-13;2.3997933917980105e-7;	non-coding	FALSE	FALSE	FALSE	FALSE
ENSG00000171608	PIK3CD	AFE	chr1	+	9651802-9691467	9689721-9691467	Cancer_cells:others;Fibroblasts:others;T_cells:others;	39:805;9:835;618:226;	92:114;76:130;25:181;	0.7022900763358778;0.8941176470588236;0.038880248833592534;	4.1149921904041645e-33;8.313209133720281e-28;2.5331814298486572e-36;	non-coding	TRUE	TRUE	FALSE	FALSE
ENSG00000171603	CLSTN1	CE	chr1	-	9736042-9741094	9736042-9737498|9737554-9741094	Cancer_cells:others;Endothelial_cells:others;Fibroblasts:others;T_cells:others;	181:96;0:277;1:276;73:204;	36:142;35:143;106:72;1:177;	0.16589861751152074;1.0;0.9906542056074766;0.013513513513513514;	5.454955575795627e-16;1.5740055170633997e-15;2.6593935255533526e-41;4.993200073992995e-20;	in-frame	FALSE	FALSE	FALSE	FALSE
ENSG00000171603	CLSTN1	CE	chr1	-	9755309-9773272	9755309-9756481|9756510-9773272	Cancer_cells:others;Fibroblasts:others;T_cells:others;	91:118;15:194;69:140;	5:71;55:21;0:76;	0.052083333333333336;0.7857142857142857;0.0;	5.010922964436015e-6;3.4153895093353884e-15;2.4345001431260114e-12;	in-frame	FALSE	FALSE	FALSE	FALSE
ENSG00000130940	CASZ1	AFE	chr1	-	10693912-10705492	10693912-10694297	Cancer_cells:others;T_cells:others;	416:20;6:430;	229:194;133:290;	0.3550387596899225;0.9568345323741008;	9.162912445048816e-16;1.497784655238906e-11;	non-coding	FALSE	FALSE	FALSE	FALSE
ENSG00000177000	MTHFR	AFE	chr1	-	11803129-11805888	11803129-11803405	Fibroblasts:others;T_cells:others;	14:219;90:143;	94:132;17:209;	0.8703703703703703;0.1588785046728972;	6.919244761337649e-19;3.0194236196035054e-10;	coding-disruptive	FALSE	FALSE	FALSE	FALSE
ENSG00000048707	VPS13D	AFE	chr1	+	12343051-12345374	12345010-12345374	Fibroblasts:others;	92:63;	2:23;	0.02127659574468085;	1.987504704976189e-5;	coding-disruptive	FALSE	FALSE	FALSE	FALSE
ENSG00000162496	DHRS3	AFE	chr1	-	12580666-12617154	12580666-12616560	Cancer_cells:others;	764:1049;	349:89;	0.31356693620844567;	4.4730457815335753e-13;	coding-disruptive	FALSE	FALSE	FALSE	FALSE
ENSG00000116731	PRDM2	ALE	chr1	+	13782831-13816427	13782831-13786515	Cancer_cells:others;Fibroblasts:others;T_cells:others;	23:297;271:49;9:311;	133:197;84:246;62:268;	0.8525641025641025;0.23661971830985915;0.8732394366197183;	1.741507524299853e-11;6.1630889453334205e-27;1.193598330979913e-9;	in-frame	FALSE	FALSE	FALSE	TRUE
ENSG00000189337	KAZN	AFE	chr1	+	13843107-14180435	13893756-14180435	Fibroblasts:others;	4:131;	81:156;	0.9529411764705882;	1.545311267595065e-8;	coding-disruptive	TRUE	FALSE	FALSE	FALSE
ENSG00000142621	FHAD1	AFE	chr1	+	15301441-15308613	15305819-15308613	Cancer_cells:others;Fibroblasts:others;Myeloid_cells:others;	5:11;1:15;9:7;	13:347;342:18;1:359;	0.7222222222222222;0.9970845481049563;0.1;	4.318067092791841e-5;2.819108863721607e-16;3.325975874364411e-11;	in-frame	FALSE	FALSE	FALSE	FALSE
ENSG00000162458	FBLIM1	AFE	chr1	+	15756732-15758174	15758043-15758174	Cancer_cells:others;Fibroblasts:others;	534:11;5:540;	36:101;94:43;	0.06315789473684211;0.9494949494949495;	1.0636808087910437e-47;1.2909858619596672e-44;	non-coding	FALSE	FALSE	FALSE	FALSE
ENSG00000162458	FBLIM1	AFE	chr1	+	15777287-15784548	15781176-15784548	Myeloid_cells:others;	1:317;	18:0;	0.9473684210526315;	1.723279121250522e-17;	non-coding	TRUE	TRUE	FALSE	FALSE
ENSG00000142632	ARHGEF19	AFE	chr1	-	16209083-16212502	16209083-16210140	Cancer_cells:others;	372:8;	16:4;	0.041237113402061855;	0.0011074620007957775;	non-coding	TRUE	TRUE	FALSE	FALSE
ENSG00000074964	ARHGEF10L	AFE	chr1	+	17520458-17580553	17539950-17580553	Cancer_cells:others;Fibroblasts:others;	498:6;1:503;	50:21;15:56;	0.09124087591240876;0.9375;	1.2254845634266691e-9;3.228233724119822e-10;	non-coding	TRUE	FALSE	FALSE	FALSE
ENSG00000074964	ARHGEF10L	AFE	chr1	+	17616202-17619339	17618522-17619339	Cancer_cells:others;Myeloid_cells:others;	14:16;4:26;	11:592;513:90;	0.44;0.9922630560928434;	3.569386942120373e-16;6.274235678024146e-16;	in-frame	FALSE	FALSE	FALSE	FALSE
ENSG00000127483	HP1BP3	CE	chr1	-	20779911-20787195	20779911-20780345|20780540-20787195	Fibroblasts:others;Mast_cells:others;T_cells:others;pDCs:others;	2347:6417;14:8750;1144:7620;8:8756;	1761:11509;83:13187;4700:8570;60:13210;	0.4286757546251217;0.8556701030927835;0.8042436687200547;0.8823529411764706;	4.556963610891753e-112;6.897217202295245e-8;1.5254692700943315e-250;4.246574325820099e-5;	coding-disruptive	FALSE	FALSE	FALSE	FALSE
ENSG00000075151	EIF4G3	AFE	chr1	-	20865262-20879323	20865262-20867105	B_cells:others;	6:246;	22:9;	0.7857142857142857;	5.684664011335727e-13;	non-coding	TRUE	TRUE	FALSE	FALSE
ENSG00000117298	ECE1	AFE	chr1	-	21290156-21345376	21290156-21290364	Endothelial_cells:others;Myeloid_cells:others;	165:2714;21:2858;	167:635;28:774;	0.5030120481927711;0.5714285714285714;	9.276225622189546e-26;6.227125848002756e-8;	in-frame	FALSE	FALSE	FALSE	FALSE
ENSG00000162551	ALPL	AFE	chr1	+	21509517-21553978	21551428-21553978	Cancer_cells:others;	362:948;	111:3;	0.2346723044397463;	5.510444866133078e-60;	non-coding	FALSE	FALSE	FALSE	FALSE
ENSG00000188529	SRSF10	ALE	chr1	-	23967723-23971573	23971439-23971573	Endothelial_cells:others;	49:442;	40:873;	0.449438202247191;	0.0005222577676022511;	in-frame	FALSE	FALSE	FALSE	FALSE
ENSG00000001460	STPG1	AFE	chr1	-	24401456-24413674	24401456-24410703	T_cells:others;	107:325;	9:184;	0.07758620689655173;	2.0347762662471533e-6;	non-coding	FALSE	FALSE	FALSE	FALSE
ENSG00000117616	RSRP1	ALE	chr1	-	25243633-25245150	25244498-25245150	B_cells:others;	10:395;	20:214;	0.6666666666666666;	0.0007172541924166031;	in-frame	FALSE	FALSE	FALSE	TRUE
ENSG00000157978	LDLRAP1	AFE	chr1	+	25562716-25563070	25562978-25563070	Cancer_cells:others;Endothelial_cells:others;Fibroblasts:others;T_cells:others;	100:148;11:237;18:230;101:147;	21:523;1:543;4:540;503:41;	0.17355371900826447;0.08333333333333333;0.18181818181818182;0.8327814569536424;	6.696005413808401e-17;4.237752493105836e-6;1.6798527052131555e-6;1.2010398266511477e-31;	non-coding	TRUE	TRUE	FALSE	FALSE
ENSG00000117640	MTFR1L	AFE	chr1	+	25820414-25823019	25821003-25823019	Cancer_cells:others;Fibroblasts:others;T_cells:others;	80:54;35:99;9:125;	17:68;2:83;45:40;	0.17525773195876287;0.05405405405405406;0.8333333333333334;	3.1455178905384386e-6;2.7010869924280266e-5;1.1251626193479272e-10;	non-coding	FALSE	FALSE	FALSE	FALSE
ENSG00000117632	STMN1	AFE	chr1	-	25904738-25905852	25904738-25905144	T_cells:others;	9:165;	15:39;	0.625;	0.00047605336127731594;	non-coding	FALSE	FALSE	FALSE	FALSE
ENSG00000117676	RPS6KA1	AFE	chr1	+	26529983-26536925	26531438-26536925	Cancer_cells:others;Myeloid_cells:others;T_cells:others;	243:155;39:359;78:320;	113:1;0:114;0:114;	0.31741573033707865;0.0;0.0;	5.0333977399375825e-9;0.0007429164674099627;0.00017644784612207061;	coding-disruptive	FALSE	FALSE	FALSE	FALSE
ENSG00000117676	RPS6KA1	AFE	chr1	+	26536969-26546867	26546035-26546867	Cancer_cells:others;Endothelial_cells:others;	301:123;11:413;	94:4840;15:4919;	0.2379746835443038;0.5769230769230769;	2.3211729316959045e-201;7.396931578964423e-7;	in-frame	FALSE	FALSE	FALSE	FALSE
ENSG00000142765	SYTL1	CE	chr1	+	27349765-27350389	27349765-27349972|27350132-27350389	Cancer_cells:others;T_cells:others;	192:13;7:198;	343:200;139:404;	0.6411214953271028;0.952054794520548;	1.3797946881510618e-10;4.2253634652065205e-8;	coding-disruptive	TRUE	FALSE	TRUE	FALSE
ENSG00000142733	MAP3K6	CE	chr1	-	27355469-27356026	27355469-27355669|27355745-27356026	T_cells:others;	43:36;	104:638;	0.7074829931972789;	1.5306245583751728e-10;	coding-disruptive	FALSE	FALSE	FALSE	FALSE
ENSG00000000938	FGR	AFE	chr1	-	27625151-27635065	27625151-27626046	B_cells:others;Myeloid_cells:others;T_cells:others;	64:1931;1721:274;53:1942;	46:398;114:330;278:166;	0.41818181818181815;0.06212534059945504;0.8398791540785498;	0.00011512995994418522;2.739252394889673e-128;6.213879798309766e-164;	non-coding	FALSE	FALSE	FALSE	FALSE
ENSG00000009780	FAM76A	CE	chr1	+	27744811-27755195	27744811-27749068|27749154-27755195	T_cells:others;	1:58;	42:181;	0.9767441860465116;	0.00032252109863553245;	in-frame	FALSE	FALSE	FALSE	FALSE
ENSG00000130775	THEMIS2	CE	chr1	+	27876728-27885295	27876728-27879644|27883043-27885295	Endothelial_cells:others;Fibroblasts:others;	18:682;91:609;	16:1955;53:1918;	0.47058823529411764;0.3680555555555556;	4.73791951307501e-5;4.125486084853334e-16;	coding-disruptive	FALSE	FALSE	FALSE	FALSE
ENSG00000169403	PTAFR	AFE	chr1	-	28151059-28193722	28151059-28176592	Cancer_cells:others;Endothelial_cells:others;Myeloid_cells:others;	43:103;85:61;16:130;	25:766;32:759;666:125;	0.36764705882352944;0.27350427350427353;0.9765395894428153;	2.5526165830257086e-15;4.018698994785562e-32;1.3941134070368921e-39;	non-coding	FALSE	FALSE	FALSE	FALSE
ENSG00000204138	PHACTR4	MXE	chr1	+	28407463-28432931|28433046-28459085	28407463-28438273|28438430-28459085	Myeloid_cells:others;	29:405;	129:502;	0.8164556962025317;	5.1604788797594134e-6;	non-coding	FALSE	TRUE	FALSE	FALSE
ENSG00000204138	PHACTR4	CE	chr1	+	28407463-28459085	28407463-28457832|28457855-28459085	Fibroblasts:others;	394:3099;	293:582;	0.4264919941775837;	2.0474560629272823e-53;	in-frame	FALSE	FALSE	FALSE	FALSE
ENSG00000180198	RCC1	ALE	chr1	+	28508905-28516725	28508905-28509337	Cancer_cells:others;Myeloid_cells:others;T_cells:others;	177:343;47:473;149:371;	135:24;1:158;8:151;	0.4326923076923077;0.020833333333333332;0.050955414012738856;	8.325464891728363e-13;0.00027075451872739465;0.0014201459402030316;	non-coding	TRUE	TRUE	FALSE	FALSE
ENSG00000180198	RCC1	AFE	chr1	+	28516867-28529858	28518308-28529858	Cancer_cells:others;Fibroblasts:others;	80:158;49:189;	469:188;31:626;	0.8542805100182149;0.3875;	1.2032840586452018e-16;0.0005847544462948017;	non-coding	FALSE	FALSE	FALSE	FALSE
ENSG00000159023	EPB41	CE	chr1	+	29053312-29064982	29053312-29058589|29060484-29064982	Cancer_cells:others;T_cells:others;	7:160;135:32;	76:18;6:88;	0.9156626506024096;0.0425531914893617;	1.0758646370842677e-20;1.9444539661637828e-20;	in-frame	FALSE	FALSE	FALSE	FALSE
ENSG00000159023	EPB41	CE	chr1	+	29065158-29097807	29065158-29096155|29096604-29097807	Cancer_cells:others;T_cells:others;	17:138;109:46;	55:2;1:56;	0.7638888888888888;0.00909090909090909;	7.165094204981394e-17;1.618626617619326e-9;	in-frame	FALSE	FALSE	FALSE	FALSE
ENSG00000168528	SERINC2	AFE	chr1	+	31410435-31423693	31413304-31423693	Cancer_cells:others;Fibroblasts:others;	3235:11;4:3242;	8880:773;277:9376;	0.7329756500206356;0.9857651245551602;	5.074414598526944e-8;2.1316660583004043e-10;	in-frame	FALSE	FALSE	FALSE	FALSE
ENSG00000084636	COL16A1	UN	chr1	-	31668855-31670602	31668855-31669811|31670099-31670602	Cancer_cells:others;Fibroblasts:others;	35:457;454:38;	192:9;4:197;	0.8458149779735683;0.008733624454148471;	1.1788164921038421e-79;3.163692039412027e-85;	non-coding	FALSE	FALSE	FALSE	FALSE
ENSG00000184007	PTP4A2	AFE	chr1	-	31919658-31937987	31919658-31930933	Cancer_cells:others;	979:1556;	859:71;	0.46735582154515776;	8.801942690673172e-6;	non-coding	FALSE	FALSE	FALSE	FALSE
ENSG00000220785	MTMR9LP	CE	chr1	-	32232184-32234952	32232184-32234704|32234814-32234952	Cancer_cells:others;	27:3;	30:220;	0.5263157894736842;	3.5097257044180194e-13;	non-coding	FALSE	FALSE	FALSE	FALSE
ENSG00000220785	MTMR9LP	CE	chr1	-	32235113-32239869	32235113-32239295|32239425-32239869	Cancer_cells:others;Endothelial_cells:others;	62:28;15:75;	30:133;76:87;	0.32608695652173914;0.8351648351648352;	1.2616450571402956e-10;0.00013209148785663818;	non-coding	FALSE	FALSE	FALSE	FALSE
ENSG00000182866	LCK	A5SS	chr1	+	32275672-32275914	32275762-32275914	Cancer_cells:others;Endothelial_cells:others;T_cells:others;	48:624;9:663;585:87;	22:7;4:25;2:27;	0.3142857142857143;0.3076923076923077;0.0034071550255536627;	1.0016118097275484e-9;3.0213043872210966e-5;1.0595156116442792e-12;	non-coding	TRUE	TRUE	FALSE	FALSE
ENSG00000162522	KIAA1522	AFE	chr1	+	32742189-32767787	32754180-32767787	Endothelial_cells:others;	7:150;	13:3625;	0.65;	0.00012470861372156772;	in-frame	FALSE	FALSE	FALSE	FALSE
ENSG00000116819	TFAP2E	UN	chr1	+	35577762-35588330	35577762-35578010|35578073-35588330	Myeloid_cells:others;T_cells:others;	7:4;2:9;	3:56;46:13;	0.3;0.9583333333333334;	4.615778069177874e-5;0.0012210270571991846;	non-coding	TRUE	TRUE	FALSE	FALSE
ENSG00000196182	STK40	ALE	chr1	-	36361340-36385723	36368084-36385723	Endothelial_cells:others;	70:812;	10:412;	0.125;	0.00015951549884980488;	coding-disruptive	FALSE	FALSE	FALSE	FALSE
ENSG00000119535	CSF3R	ALE	chr1	-	36475673-36479433	36477677-36479433	Cancer_cells:others;Myeloid_cells:others;	311:788;767:332;	533:554;541:546;	0.6315165876777251;0.4136085626911315;	2.0677590406946775e-8;2.845305859703012e-7;	coding-disruptive	FALSE	FALSE	FALSE	TRUE
ENSG00000119535	CSF3R	AFE	chr1	-	36481537-36482811	36481537-36482054	Cancer_cells:others;Myeloid_cells:others;	407:872;843:436;	172:5;3:174;	0.2970639032815199;0.0035460992907801418;	1.5360087631555046e-29;2.5722419833746954e-29;	non-coding	TRUE	TRUE	FALSE	FALSE
ENSG00000196449	YRDC	UN	chr1	-	37807215-37807792	37807215-37807588	Cancer_cells:others;	50:77;	14:1;	0.21875;	0.0001392322237787884;	non-coding	TRUE	TRUE	FALSE	FALSE
ENSG00000197982	C1orf122	A5SS	chr1	+	37808306-37808531	37808439-37808531	Fibroblasts:others;T_cells:others;	136:1394;380:1150;	160:703;71:792;	0.5405405405405406;0.1574279379157428;	1.0024962503239826e-7;1.6793690309652978e-16;	coding-disruptive	FALSE	FALSE	FALSE	FALSE
ENSG00000127603	MACF1	AFE	chr1	+	39105717-39231182	39215429-39231182	B_cells:others;Cancer_cells:others;Endothelial_cells:others;Fibroblasts:others;Mast_cells:others;T_cells:others;	8:730;364:374;137:601;157:581;0:738;26:712;	197:1782;87:1892;9:1970;17:1962;18:1961;1522:457;	0.9609756097560975;0.19290465631929046;0.06164383561643835;0.09770114942528736;1.0;0.9832041343669251;	2.744817923978109e-14;1.1035609896950652e-124;1.8834529482197209e-72;1.1010761470385506e-63;0.0003956002968197427;5.6221254160127574e-247;	coding-disruptive	FALSE	FALSE	FALSE	FALSE
ENSG00000127603	MACF1	CE	chr1	+	39327353-39349478	39327353-39331203|39347210-39349478	Cancer_cells:others;Endothelial_cells:others;	94:34;3:125;	6:123;25:104;	0.06;0.8928571428571429;	2.550099533722828e-15;7.410228070803526e-5;	in-frame	FALSE	FALSE	FALSE	FALSE
ENSG00000127603	MACF1	CE	chr1	+	39372596-39379203	39372596-39378461|39378523-39379203	Cancer_cells:others;Fibroblasts:others;Myeloid_cells:others;T_cells:others;	14:55;2:67;13:56;34:35;	166:133;75:224;7:292;19:280;	0.9222222222222223;0.974025974025974;0.35;0.3584905660377358;	7.671398701234513e-6;9.689948876640008e-10;2.7594683091342972e-6;4.074832172325247e-8;	in-frame	FALSE	FALSE	FALSE	FALSE
ENSG00000127603	MACF1	CE	chr1	+	39463686-39468615	39463686-39465095|39465112-39468615	B_cells:others;Cancer_cells:others;Endothelial_cells:others;Myeloid_cells:others;T_cells:others;	23:582;95:510;87:518;67:538;197:408;	2:623;371:254;25:600;8:617;59:566;	0.08;0.796137339055794;0.22321428571428573;0.10666666666666667;0.23046875;	0.000181263881904013;6.941392068530005e-40;5.255681105235937e-7;2.841571287128519e-12;2.8954995479612955e-12;	in-frame	FALSE	FALSE	FALSE	FALSE
ENSG00000127603	MACF1	CE	chr1	+	39480009-39484601	39480009-39480920|39481030-39484601	Cancer_cells:others;Fibroblasts:others;T_cells:others;	183:843;373:653;229:797;	457:193;79:571;37:613;	0.7140625;0.1747787610619469;0.13909774436090225;	2.0745621922280255e-61;1.6062853178265697e-17;2.008038156705931e-12;	in-frame	FALSE	FALSE	FALSE	FALSE
ENSG00000131236	CAP1	AFE	chr1	+	40040783-40059337	40041493-40059337	Endothelial_cells:others;T_cells:others;	162:1434;313:1283;	12:608;339:281;	0.06896551724137931;0.5199386503067485;	4.266363142186734e-14;2.1071221925079438e-44;	non-coding	FALSE	FALSE	FALSE	FALSE
ENSG00000049089	COL9A2	CE	chr1	-	40314387-40315590	40314387-40315238|40315409-40315590	Myeloid_cells:others;	8:3883;	7:218;	0.4666666666666667;	8.637786298290369e-5;	non-coding	FALSE	FALSE	FALSE	FALSE
ENSG00000049089	COL9A2	AFE	chr1	-	40315664-40317123	40315664-40315845	Fibroblasts:others;	17:4342;	19:131;	0.5277777777777778;	1.5106585819811788e-7;	coding-disruptive	FALSE	FALSE	FALSE	FALSE
ENSG00000084070	SMAP2	AFE	chr1	+	40362436-40406736	40374223-40406736	Myeloid_cells:others;T_cells:others;	219:50;8:261;	57:352;205:204;	0.20652173913043478;0.9624413145539906;	1.4963722617744165e-60;3.418011367339092e-49;	in-frame	FALSE	FALSE	FALSE	FALSE
ENSG00000066136	NFYC	MXE	chr1	+	40691867-40712687|40712821-40738836	40691867-40723689|40723792-40738836	T_cells:others;	90:189;	41:205;	0.31297709923664124;	0.0002473202961186867;	non-coding	FALSE	FALSE	FALSE	FALSE
ENSG00000010803	SCMH1	AFE	chr1	-	41037541-41046407	41037541-41045713	Cancer_cells:others;Fibroblasts:others;	100:67;49:118;	218:8;2:224;	0.6855345911949685;0.0392156862745098;	3.084198690321441e-16;1.3488367532304136e-12;	coding-disruptive	FALSE	FALSE	FALSE	FALSE
ENSG00000127124	HIVEP3	AFE	chr1	-	41628947-41700916	41628947-41662134	Cancer_cells:others;	56:23;	130:231;	0.6989247311827957;	3.363731044712345e-5;	non-coding	FALSE	FALSE	FALSE	FALSE
ENSG00000164011	ZNF691	CE	chr1	+	42849413-42850950	42849413-42849565|42849742-42850950	T_cells:others;	203:538;	89:734;	0.3047945205479452;	4.767668062044739e-15;	coding-disruptive	FALSE	FALSE	FALSE	FALSE
ENSG00000227533	SLC2A1-AS1	A5SS	chr1	+	42959195-42970249	42959577-42970249	Fibroblasts:others;	2:98;	13:135;	0.8666666666666667;	0.0008532709479136721;	non-coding	TRUE	FALSE	FALSE	FALSE
ENSG00000066056	TIE1	CE	chr1	+	43319348-43321269	43319348-43319459|43319529-43321269	Cancer_cells:others;Endothelial_cells:others;	5:6;5:6;	8:444;431:21;	0.6153846153846154;0.9885321100917431;	1.8998792363267975e-5;6.552497710505457e-5;	coding-disruptive	TRUE	FALSE	TRUE	FALSE
ENSG00000234694	AL139289.2	CE	chr1	-	43357900-43358419	43357900-43358042|43358108-43358419	Cancer_cells:others;	459:43;	150:40;	0.24630541871921183;	0.0006745262390399206;	non-coding	TRUE	TRUE	FALSE	FALSE
ENSG00000142949	PTPRF	AFE	chr1	+	43569778-43578810	43575501-43578810	Cancer_cells:others;T_cells:others;	73:12;2:83;	0:29;28:1;	0.0;0.9333333333333333;	1.8890781653495851e-10;1.2580727198458768e-12;	non-coding	TRUE	TRUE	FALSE	FALSE
		UN	chr1	-	43892898-43902481	43892898-43899611|43899711-43902481	T_cells:others;	22:6;	13:19;	0.37142857142857144;	0.0006820511078956121;	non-coding	TRUE	TRUE	FALSE	FALSE
ENSG00000117411	B4GALT2	AFE	chr1	+	43979083-43981109	43979511-43981109	Cancer_cells:others;	6:39;	30:36;	0.8333333333333334;	0.0012610761376223242;	non-coding	FALSE	FALSE	FALSE	FALSE
ENSG00000086015	MAST2	UN	chr1	+	45829581-45882364	45829581-45829670|45865139-45882364	Fibroblasts:others;	26:57;	9:2;	0.2571428571428571;	0.0006878661848741885;	non-coding	TRUE	TRUE	FALSE	FALSE
ENSG00000086015	MAST2	UN	chr1	+	45997799-46002805	45997799-46000959|46000979-46002805	Cancer_cells:others;Fibroblasts:others;	53:25;2:76;	11:24;24:11;	0.171875;0.9230769230769231;	2.261204514014032e-5;5.088503920752366e-17;	non-coding	TRUE	TRUE	FALSE	FALSE
ENSG00000171357	LURAP1	AFE	chr1	+	46200518-46219699	46203624-46219699	Cancer_cells:others;	34:25;	64:292;	0.6530612244897959;	1.9841725214218548e-5;	coding-disruptive	TRUE	FALSE	FALSE	FALSE
ENSG00000162374	ELAVL4	AFE	chr1	+	50048182-50144957	50109964-50144957	Cancer_cells:others;Myeloid_cells:others;	10:6;1:15;	1:90;89:2;	0.09090909090909091;0.9888888888888889;	5.419291731903582e-6;1.011031642216119e-8;	in-frame	FALSE	FALSE	FALSE	FALSE
ENSG00000117859	OSBPL9	AFE	chr1	+	51714079-51745536	51730124-51745536	B_cells:others;	81:2880;	253:2243;	0.7574850299401198;	1.1955332377166869e-16;	coding-disruptive	FALSE	FALSE	FALSE	FALSE
ENSG00000182183	SHISAL2A	A5SS	chr1	+	52633039-52642863	52633675-52642863	Myeloid_cells:others;	64:275;	15:179;	0.189873417721519;	0.0011495610355855127;	non-coding	TRUE	FALSE	FALSE	FALSE
ENSG00000157216	SSBP3	UN	chr1	-	54257186-54281438	54257186-54258069|54281275-54281438	Cancer_cells:others;	116:301;	54:9;	0.3176470588235294;	2.211588270071158e-12;	non-coding	TRUE	TRUE	FALSE	FALSE
ENSG00000157216	SSBP3	AFE	chr1	-	54281527-54401861	54281527-54335797	Cancer_cells:others;Fibroblasts:others;	73:90;45:118;	3:29;29:3;	0.039473684210526314;0.3918918918918919;	4.62811760313089e-5;4.966908202027533e-11;	coding-disruptive	FALSE	FALSE	FALSE	FALSE
ENSG00000157216	SSBP3	AFE	chr1	-	54404930-54413356	54404930-54405953	Cancer_cells:others;Endothelial_cells:others;Fibroblasts:others;	6:84;22:68;49:41;	119:117;14:222;41:195;	0.952;0.3888888888888889;0.45555555555555555;	1.0050482879153764e-11;0.0006529644530603128;6.254054837843718e-5;	coding-disruptive	FALSE	FALSE	FALSE	FALSE
ENSG00000284686	AC119674.2	AFE	chr1	-	56512152-56523823	56512152-56516926	Cancer_cells:others;Fibroblasts:others;	119:790;506:403;	99:8;0:107;	0.4541284403669725;0.0;	4.682644867922507e-31;4.328044586740295e-19;	non-coding	TRUE	TRUE	FALSE	FALSE
ENSG00000162600	OMA1	AFE	chr1	-	58539310-58546703	58539310-58541491	T_cells:others;	61:225;	47:64;	0.4351851851851852;	0.00041498480206605444;	non-coding	FALSE	FALSE	FALSE	FALSE
ENSG00000234807	LINC01135	AFE	chr1	+	58785305-58815268	58814512-58815268	B_cells:others;Cancer_cells:others;T_cells:others;	16:263;119:160;121:158;	1:288;280:9;2:287;	0.058823529411764705;0.7017543859649122;0.016260162601626018;	0.0011020644552228798;5.590586836825012e-43;1.877763157727568e-33;	non-coding	TRUE	TRUE	FALSE	FALSE
ENSG00000172456	FGGY	AFE	chr1	+	59296907-59321536	59297150-59321536	Myeloid_cells:others;T_cells:others;	8:279;84:203;	62:511;78:495;	0.8857142857142857;0.48148148148148145;	0.00012034970149574381;5.345542956130876e-6;	non-coding	FALSE	FALSE	FALSE	FALSE
ENSG00000172456	FGGY	UN	chr1	+	59378837-59456961	59378837-59411289|59427432-59456961	Cancer_cells:others;Fibroblasts:others;	97:140;89:148;	63:3;2:64;	0.39375;0.02197802197802198;	0.00010553769066315766;0.0007261100055442449;	non-coding	TRUE	TRUE	FALSE	FALSE
ENSG00000162607	USP1	AFE	chr1	+	62436562-62439799	62437400-62439799	Cancer_cells:others;Endothelial_cells:others;Fibroblasts:others;T_cells:others;	1281:407;22:1666;78:1610;152:1536;	1548:1651;167:3032;419:2780;761:2438;	0.5471898197242842;0.8835978835978836;0.8430583501006036;0.8335158817086528;	3.309780876094813e-30;9.041532696264145e-9;1.555027746450956e-13;2.091467758816967e-14;	non-coding	FALSE	FALSE	FALSE	FALSE
ENSG00000142856	ITGB3BP	CE	chr1	-	63446856-63453918	63446856-63447565|63447614-63453918	Fibroblasts:others;Myeloid_cells:others;	39:340;19:360;	40:105;24:121;	0.5063291139240507;0.5581395348837209;	0.0006771296375311492;0.0003622532287402943;	coding-disruptive	FALSE	FALSE	FALSE	TRUE
ENSG00000116678	LEPR	AFE	chr1	+	65517495-65565546	65525818-65565546	Cancer_cells:others;	11:19;	1:412;	0.08333333333333333;	0.0004700177551572968;	non-coding	TRUE	FALSE	FALSE	FALSE
ENSG00000184588	PDE4B	AFE	chr1	+	65913356-66247460	65993142-66247460	Cancer_cells:others;	0:13;	39:0;	1.0;	0.0004943517214578657;	non-coding	TRUE	TRUE	FALSE	FALSE
		AFE	chr1	+	66417060-66439440	66436703-66439440	Cancer_cells:others;Myeloid_cells:others;T_cells:others;	6:60;57:9;1:65;	30:60;2:88;50:40;	0.8333333333333334;0.03389830508474576;0.9803921568627451;	8.916037180683707e-5;1.7955399704211916e-26;1.0409737859628199e-16;	non-coding	TRUE	TRUE	FALSE	FALSE
ENSG00000198160	MIER1	AFE	chr1	+	66926242-66940028	66930400-66940028	Endothelial_cells:others;	383:3890;	324:8047;	0.4582743988684583;	2.8872220974625385e-28;	in-frame	FALSE	FALSE	FALSE	FALSE
ENSG00000116729	WLS	ALE	chr1	-	68098753-68137780	68126335-68137780	Cancer_cells:others;	52:118;	178:144;	0.7739130434782608;	1.489947529642569e-7;	in-frame	FALSE	FALSE	FALSE	FALSE
ENSG00000132485	ZRANB2	CE	chr1	-	71065137-71066776	71065137-71065678|71065752-71066776	T_cells:others;	52:214;	25:345;	0.3246753246753247;	4.508762593587688e-6;	coding-disruptive	FALSE	FALSE	FALSE	FALSE
ENSG00000036549	AC118549.1	AFE	chr1	-	77584655-77631850	77584655-77584767	Myeloid_cells:others;	6:97;	10:7;	0.625;	0.0001976013894281198;	coding-disruptive	FALSE	FALSE	FALSE	FALSE
ENSG00000233008	LINC01725	ALE	chr1	-	83750299-83860819	83850022-83860819	T_cells:others;	1:50;	13:132;	0.9285714285714286;	0.0007719258353415703;	non-coding	FALSE	FALSE	FALSE	FALSE
ENSG00000142875	PRKACB	AFE	chr1	+	84078371-84179177	84144548-84179177	Endothelial_cells:others;Fibroblasts:others;T_cells:others;	55:731;281:505;166:620;	29:3297;21:3305;2090:1236;	0.34523809523809523;0.0695364238410596;0.9264184397163121;	4.150716413079073e-19;1.5726975212248377e-152;9.255944833887216e-115;	in-frame	FALSE	FALSE	FALSE	FALSE
ENSG00000284882	AL359762.1	AFE	chr1	+	84574423-84578019	84574760-84578019	Cancer_cells:others;Myeloid_cells:others;	16:113;63:66;	96:45;18:123;	0.8571428571428571;0.2222222222222222;	1.6988684218118756e-12;3.764213589191262e-8;	non-coding	TRUE	TRUE	FALSE	FALSE
ENSG00000162643	WDR63	AFE	chr1	+	84999338-85071928	85062486-85071928	Cancer_cells:others;T_cells:others;	0:18;18:0;	19:20;0:39;	1.0;0.0;	0.00024166818881194083;9.942364421078057e-8;	non-coding	FALSE	FALSE	FALSE	FALSE
ENSG00000162642	C1orf52	CE	chr1	-	85258722-85259358	85258722-85258935|85259061-85259358	Mast_cells:others;	18:2601;	4:3549;	0.18181818181818182;	5.705074505511354e-5;	non-coding	FALSE	FALSE	FALSE	FALSE
ENSG00000153904	DDAH1	AFE	chr1	-	85358847-85496166	85358847-85464743	Cancer_cells:others;Endothelial_cells:others;Fibroblasts:others;	5:78;0:83;77:6;	81:29;11:99;12:98;	0.9418604651162791;1.0;0.1348314606741573;	4.818344248086148e-18;0.0002983151601239363;4.34698598243714e-27;	coding-disruptive	FALSE	FALSE	FALSE	FALSE
ENSG00000122417	ODF2L	CE	chr1	-	86354859-86358787	86354859-86356444|86356602-86358787	Cancer_cells:others;Endothelial_cells:others;	76:79;5:150;	92:272;61:303;	0.5476190476190477;0.9242424242424242;	6.4710835640593455e-9;0.00048057039739507376;	in-frame	FALSE	FALSE	FALSE	FALSE
ENSG00000122417	ODF2L	CE	chr1	-	86376418-86382931	86376418-86382242|86382358-86382931	Cancer_cells:others;Endothelial_cells:others;T_cells:others;	25:285;149:161;33:277;	106:217;31:292;79:244;	0.8091603053435115;0.17222222222222222;0.7053571428571429;	3.2644517616461583e-9;1.0442409058486062e-20;9.852986310009221e-7;	in-frame	FALSE	FALSE	FALSE	FALSE
ENSG00000267272	LINC01140	ALE	chr1	+	87133718-87168136	87133718-87133965	Cancer_cells:others;	30:913;	24:41;	0.4444444444444444;	1.4013983234949728e-6;	coding-disruptive	FALSE	FALSE	FALSE	FALSE
ENSG00000143013	LMO4	AFE	chr1	+	87329244-87332013	87331814-87332013	Fibroblasts:others;Mast_cells:others;Myeloid_cells:others;pDCs:others;	888:3182;100:3970;359:3711;19:4051;	309:3092;189:3212;65:3336;3:3398;	0.2581453634085213;0.6539792387543253;0.15330188679245282;0.13636363636363635;	1.7888722059365971e-13;3.398446200595502e-18;7.207404198879433e-26;0.0007941354468151705;	non-coding	FALSE	FALSE	FALSE	FALSE
ENSG00000154451	GBP5	CE	chr1	-	89269574-89272452	89269574-89270755|89270862-89272452	Fibroblasts:others;	55:402;	64:1156;	0.5378151260504201;	3.6711912185555094e-6;	non-coding	TRUE	TRUE	FALSE	FALSE
ENSG00000233593	AL590094.1	ALE	chr1	-	90789487-90851483	90832196-90851483	Endothelial_cells:others;	9:2178;	21:1342;	0.7;	6.187486372576943e-5;	non-coding	FALSE	FALSE	FALSE	FALSE
ENSG00000067208	EVI5	CE	chr1	-	92636336-92665939	92636336-92663420|92663452-92665939	Fibroblasts:others;Myeloid_cells:others;	2:83;21:64;	55:59;11:103;	0.9649122807017544;0.34375;	1.7479613902489178e-10;0.0011828732985539247;	in-frame	FALSE	FALSE	FALSE	FALSE
ENSG00000223745	CCDC18-AS1	ALE	chr1	-	93305470-93324635	93311608-93324635	T_cells:others;	20:52;	4:42;	0.16666666666666666;	0.00022565133648294147;	non-coding	FALSE	FALSE	FALSE	FALSE
ENSG00000137936	BCAR3	AFE	chr1	-	93584121-93588977	93584121-93584972	Cancer_cells:others;Fibroblasts:others;	36:32;17:51;	276:5;1:280;	0.8846153846153846;0.05555555555555555;	1.0770088966436391e-15;1.2946305173619433e-9;	coding-disruptive	FALSE	FALSE	FALSE	FALSE
ENSG00000137936	BCAR3	AFE	chr1	-	93592393-93642304	93592393-93613847	Myeloid_cells:others;	10:47;	2:277;	0.16666666666666666;	1.2558824990073184e-6;	in-frame	FALSE	FALSE	FALSE	FALSE
ENSG00000117569	PTBP2	CE	chr1	+	96804939-96806866	96804939-96806419|96806452-96806866	Cancer_cells:others;	14:192;	9:5;	0.391304347826087;	1.2021467451995476e-5;	coding-disruptive	FALSE	FALSE	TRUE	FALSE
ENSG00000134215	VAV3	UN	chr1	-	107779492-107874901	107779492-107786270|107845191-107874901	Myeloid_cells:others;T_cells:others;	25:95;61:59;	0:28;27:1;	0.0;0.3068181818181818;	0.0006197077722281566;8.098754145932181e-6;	non-coding	TRUE	TRUE	FALSE	FALSE
ENSG00000116337	AMPD2	CE	chr1	+	109620278-109625303	109620278-109620914|109621266-109625303	Fibroblasts:others;T_cells:others;	72:169;36:205;	66:557;327:296;	0.4782608695652174;0.9008264462809917;	2.7748371307772843e-6;3.3638457722042533e-18;	coding-disruptive	FALSE	FALSE	FALSE	FALSE
ENSG00000168710	AHCYL1	AFE	chr1	+	109985172-110009034	110004451-110009034	Cancer_cells:others;	398:341;	160:24;	0.2867383512544803;	9.129774494259093e-7;	coding-disruptive	FALSE	FALSE	FALSE	FALSE
ENSG00000156171	DRAM2	A5SS	chr1	-	111119959-111120532	111119959-111120516	B_cells:others;	31:118;	31:518;	0.5;	2.687368657299741e-7;	coding-disruptive	TRUE	FALSE	FALSE	FALSE
ENSG00000156171	DRAM2	CE	chr1	-	111120693-111126227	111120693-111124742|111124881-111126227	B_cells:others;	73:150;	116:1271;	0.6137566137566137;	7.09917060996905e-14;	coding-disruptive	FALSE	FALSE	TRUE	FALSE
ENSG00000162777	DENND2D	AFE	chr1	-	111199798-111204296	111199798-111200393	B_cells:others;Cancer_cells:others;Endothelial_cells:others;Mast_cells:others;T_cells:others;	229:2756;1590:1395;105:2880;20:2965;921:2064;	118:6386;355:6149;25:6479;1:6503;5842:662;	0.3400576368876081;0.18251928020565553;0.19230769230769232;0.047619047619047616;0.8638178323229336;	1.719458549304721e-61;5.0e-324;8.915180247603137e-39;2.142881382183275e-12;0.0;	in-frame	FALSE	FALSE	FALSE	FALSE
ENSG00000009307	CSDE1	UN	chr1	-	114739725-114750149	114739725-114739836|114749904-114750149	Cancer_cells:others;	48:10;	30:29;	0.38461538461538464;	0.00021429545035140459;	non-coding	TRUE	TRUE	FALSE	FALSE
ENSG00000065183	WDR3	A5SS	chr1	+	117929782-117933288	117929924-117933288	Myeloid_cells:others;	20:251;	10:527;	0.3333333333333333;	0.0009319652801750049;	non-coding	FALSE	FALSE	FALSE	FALSE
ENSG00000226067	LINC00623	A5SS	chr1	+	120912324-120952439	120913450-120952439	Fibroblasts:others;Mast_cells:others;T_cells:others;	5:899;0:904;755:149;	533:2601;25:3109;1410:1724;	0.9907063197026023;1.0;0.651270207852194;	8.430280638945104e-39;0.0007443829246328089;2.548780272145107e-59;	non-coding	TRUE	FALSE	FALSE	FALSE
ENSG00000226067	LINC00623	A5SS	chr1	+	120952625-120953220	120952785-120953220	Cancer_cells:others;T_cells:others;	17:28;18:27;	403:80;35:448;	0.9595238095238096;0.660377358490566;	5.878061719219749e-6;0.0002707083714797525;	non-coding	TRUE	FALSE	FALSE	FALSE
		MXE	chr1	-	145784596-145787012|145787063-145788908	145784596-145788612|145788802-145788908	Fibroblasts:others;	133:212;	32:143;	0.19393939393939394;	5.8053444492808476e-11;	non-coding	TRUE	TRUE	FALSE	FALSE
ENSG00000264343	NOTCH2NL	AFE	chr1	-	146189381-146261675	146189381-146228709	B_cells:others;pDCs:others;	41:49;22:68;	123:6832;21:6934;	0.75;0.4883720930232558;	1.6989596211079013e-26;5.830467590234904e-18;	non-coding	TRUE	FALSE	FALSE	FALSE
ENSG00000116128	BCL9	AFE	chr1	+	147541674-147604777	147600337-147604777	Cancer_cells:others;Endothelial_cells:others;Fibroblasts:others;	143:187;35:295;125:205;	333:134;11:456;82:385;	0.6995798319327731;0.2391304347826087;0.3961352657004831;	2.759429613801696e-8;8.71196187572212e-5;8.205548664550368e-5;	non-coding	FALSE	FALSE	FALSE	FALSE
ENSG00000265107	GJA5	AFE	chr1	-	147759271-147773252	147759271-147760499	Cancer_cells:others;Endothelial_cells:others;	2:306;163:145;	38:1;0:39;	0.95;0.0;	9.778329532215427e-21;3.0567890863700027e-9;	non-coding	FALSE	FALSE	FALSE	FALSE
ENSG00000178104	PDE4DIP	AFE	chr1	+	148808737-148863250	148844794-148863250	Fibroblasts:others;	194:38;	624:1441;	0.7628361858190709;	7.35754903877617e-30;	in-frame	FALSE	FALSE	FALSE	FALSE
ENSG00000178104	PDE4DIP	CE	chr1	+	148863305-148868471	148863305-148866414|148866505-148868471	T_cells:others;	12:1375;	4:32;	0.25;	0.00014250744294630005;	non-coding	FALSE	FALSE	FALSE	FALSE
ENSG00000178104	PDE4DIP	A5SS	chr1	+	148952154-148960654	148953905-148960654	Fibroblasts:others;	7:360;	31:157;	0.8157894736842105;	3.926215606906533e-8;	coding-disruptive	FALSE	FALSE	FALSE	FALSE
ENSG00000023902	PLEKHO1	AFE	chr1	+	150149786-150150912	150150287-150150912	Cancer_cells:others;	231:852;	297:3370;	0.5625;	1.6975907171613126e-9;	coding-disruptive	FALSE	FALSE	FALSE	FALSE
ENSG00000143437	ARNT	CE	chr1	-	150839654-150846263	150839654-150842424|150842468-150846263	Endothelial_cells:others;Fibroblasts:others;	2:688;9:681;	101:1378;456:1023;	0.9805825242718447;0.9806451612903225;	4.333788533665856e-13;2.3818489416997207e-57;	in-frame	FALSE	FALSE	FALSE	FALSE
ENSG00000163156	SCNM1	AFE	chr1	+	151156722-151166471	151166203-151166471	Myeloid_cells:others;	300:129;	622:9365;	0.6746203904555315;	4.964140373991741e-189;	coding-disruptive	FALSE	FALSE	FALSE	FALSE
ENSG00000163155	LYSMD1	A5SS	chr1	-	151162100-151165747	151162100-151165079	Fibroblasts:others;	4:45;	19:48;	0.8260869565217391;	6.425775126853784e-6;	coding-disruptive	FALSE	FALSE	FALSE	TRUE
ENSG00000143390	RFX5	AFE	chr1	-	151346606-151347211	151346606-151346755	Cancer_cells:others;	273:396;	43:219;	0.1360759493670886;	1.0365991303261084e-7;	non-coding	FALSE	FALSE	FALSE	FALSE
ENSG00000178796	RIIAD1	AFE	chr1	+	151722162-151727575	151724238-151727575	Cancer_cells:others;Fibroblasts:others;	14:15;14:15;	96:2;0:98;	0.8727272727272727;0.0;	3.1365655708180646e-5;4.76995929447089e-6;	non-coding	TRUE	TRUE	FALSE	FALSE
ENSG00000143365	RORC	AFE	chr1	-	151817280-151829429	151817280-151825930	Cancer_cells:others;Myeloid_cells:others;T_cells:others;	1673:43;7:1709;13:1703;	9:327;12:324;302:34;	0.00535077288941736;0.631578947368421;0.9587301587301588;	1.4033889227493375e-150;0.00020916850515776382;1.1072511761183288e-136;	in-frame	FALSE	FALSE	FALSE	FALSE
		AFE	chr1	+	151831160-151841741	151839105-151841741	Cancer_cells:others;T_cells:others;	20:11;10:21;	6:66;64:8;	0.23076923076923078;0.8648648648648649;	0.0001529208058597643;7.98677383388667e-5;	non-coding	TRUE	TRUE	FALSE	FALSE
ENSG00000225556	C2CD4D	AFE	chr1	-	151839220-151840065	151839220-151839664	Cancer_cells:others;T_cells:others;	198:10;7:201;	98:22;21:99;	0.3310810810810811;0.75;	0.0013366382653457666;0.00032610634851844094;	non-coding	TRUE	TRUE	FALSE	FALSE
ENSG00000159445	THEM4	CE	chr1	-	151889373-151895008	151889373-151889983|151890214-151895008	Fibroblasts:others;	73:1344;	141:1038;	0.6588785046728972;	7.235478585318719e-7;	coding-disruptive	FALSE	FALSE	FALSE	TRUE
ENSG00000197956	S100A6	AFE	chr1	-	153535360-153536117	153535360-153535789	B_cells:others;Cancer_cells:others;T_cells:others;	135:3224;861:2498;1513:1846;	30:3767;2211:1586;404:3393;	0.18181818181818182;0.7197265625;0.21074595722483047;	7.580045003976756e-10;5.446316028074547e-38;1.4941287080705357e-114;	non-coding	TRUE	FALSE	FALSE	FALSE
ENSG00000196420	S100A5	AFE	chr1	-	153540205-153541385	153540205-153540621	Fibroblasts:others;	21:14;	4:53;	0.16;	1.1013182486846687e-6;	non-coding	FALSE	FALSE	FALSE	FALSE
ENSG00000196154	S100A4	IR	chr1	-	153544809-153544958	n.a.	Endothelial_cells:others;T_cells:others;	45:3896;214:3727;	0:2277;6:2271;	0.0;0.02727272727272727;	0.0003524643498563741;2.538964030370608e-11;	non-coding	TRUE	FALSE	FALSE	FALSE
ENSG00000196154	S100A4	CE	chr1	-	153544809-153545753	153544809-153545470|153545518-153545753	Fibroblasts:others;	13068:62073;	6864:1364;	0.3443708609271523;	0.0;	non-coding	FALSE	FALSE	FALSE	FALSE
ENSG00000196754	S100A2	AFE	chr1	-	153563887-153566702	153563887-153565506	T_cells:others;	9:199;	17:2717;	0.6538461538461539;	0.00032617142609790505;	non-coding	FALSE	FALSE	FALSE	FALSE
ENSG00000188643	S100A16	AFE	chr1	-	153608177-153612952	153608177-153608899	Cancer_cells:others;Endothelial_cells:others;	24882:4915;49:29748;	2507:6345;3764:5088;	0.09153309722881449;0.987149226330973;	0.0;0.0;	non-coding	FALSE	FALSE	FALSE	FALSE
ENSG00000143578	CREB3L4	AFE	chr1	+	153968164-153968522	153968310-153968522	B_cells:others;Cancer_cells:others;Endothelial_cells:others;Fibroblasts:others;Myeloid_cells:others;T_cells:others;	44:1328;948:424;59:1313;124:1248;56:1316;132:1240;	12:2166;2120:58;4:2174;10:2168;6:2172;26:2152;	0.21428571428571427;0.6910039113428944;0.06349206349206349;0.07462686567164178;0.0967741935483871;0.16455696202531644;	0.0004238864354278118;1.5456169720255565e-77;1.1666811271975144e-12;1.6421245031013858e-23;5.061697154087494e-12;3.247110263140318e-17;	non-coding	FALSE	FALSE	FALSE	FALSE
ENSG00000143603	KCNN3	AFE	chr1	-	154733144-154771975	154733144-154733567	B_cells:others;Endothelial_cells:others;	11:16;14:13;	0:17;17:0;	0.0;0.5483870967741935;	6.026263365473778e-5;6.02626336561822e-5;	non-coding	TRUE	TRUE	FALSE	FALSE
ENSG00000143603	KCNN3	AFE	chr1	-	154822184-154869032	154822184-154859695	B_cells:others;Endothelial_cells:others;	0:14;12:2;	290:5;0:295;	1.0;0.0;	6.214242248307041e-16;3.62237272215526e-13;	in-frame	FALSE	FALSE	FALSE	FALSE
ENSG00000143537	ADAM15	CE	chr1	+	155060832-155062245	155060832-155061415|155061975-155062245	Cancer_cells:others;Endothelial_cells:others;Fibroblasts:others;Myeloid_cells:others;T_cells:others;	276:1034;853:457;130:1180;29:1281;17:1293;	953:211;83:1081;16:1148;65:1099;38:1126;	0.7754271765663141;0.08867521367521368;0.1095890410958904;0.6914893617021277;0.6909090909090909;	3.178417609116186e-116;7.586592174132618e-129;2.9037705068170204e-17;4.7373673662698455e-12;0.00033159188226000903;	in-frame	FALSE	FALSE	FALSE	FALSE
ENSG00000143537	ADAM15	MXE	chr1	+	155061489-155061576|155061646-155062245	155061489-155061904|155062117-155062245	Endothelial_cells:others;	28:22;	65:788;	0.6989247311827957;	1.0510882268221072e-8;	in-frame	FALSE	FALSE	FALSE	FALSE
ENSG00000163462	TRIM46	ALE	chr1	+	155179934-155181852	155179934-155180435	T_cells:others;	10:30;	1:27;	0.09090909090909091;	0.00034358551214073833;	in-frame	FALSE	FALSE	FALSE	TRUE
ENSG00000169231	THBS3	AFE	chr1	-	155206406-155208906	155206406-155207798	B_cells:others;Fibroblasts:others;T_cells:others;	15:357;41:331;40:332;	1:838;410:429;1:838;	0.0625;0.9090909090909091;0.024390243902439025;	7.455450344835462e-8;1.8218785783352745e-47;4.406527939134643e-18;	coding-disruptive	FALSE	FALSE	FALSE	FALSE
ENSG00000116521	SCAMP3	CE	chr1	-	155260659-155262086	155260659-155261657|155261734-155262086	pDCs:others;	28:4088;	44:17804;	0.6111111111111112;	0.0013304365412760031;	in-frame	FALSE	FALSE	FALSE	FALSE
ENSG00000160752	FDPS	CE	chr1	+	155308965-155310043	155308965-155309789|155309965-155310043	Endothelial_cells:others;	390:4144;	284:700;	0.42136498516320475;	2.606888760074684e-56;	coding-disruptive	FALSE	FALSE	FALSE	FALSE
ENSG00000116584	ARHGEF2	AFE	chr1	-	155969300-155983107	155969300-155978365	Fibroblasts:others;	213:382;	366:4489;	0.6321243523316062;	1.8491039396972066e-90;	in-frame	FALSE	FALSE	FALSE	FALSE
ENSG00000116584	ARHGEF2	UN	chr1	-	155983200-155984394	155983200-155983470	Cancer_cells:others;Endothelial_cells:others;Fibroblasts:others;Myeloid_cells:others;	70:48;10:108;9:109;23:95;	5:48;0:53;42:11;1:52;	0.06666666666666667;0.0;0.8235294117647058;0.041666666666666664;	1.774273529035049e-5;0.00030931496105234387;1.9382890739239842e-13;0.0005420265142249165;	non-coding	TRUE	TRUE	FALSE	FALSE
ENSG00000160781	PAQR6	CE	chr1	-	156245238-156245782	156245238-156245535|156245661-156245782	Mast_cells:others;	7:72;	3:222;	0.3;	0.0005083742402776391;	coding-disruptive	FALSE	FALSE	TRUE	FALSE
ENSG00000163472	TMEM79	AFE	chr1	+	156283065-156285184	156284406-156285184	B_cells:others;Cancer_cells:others;Endothelial_cells:others;Fibroblasts:others;Myeloid_cells:others;T_cells:others;	70:1132;524:678;46:1156;129:1073;72:1130;349:853;	2:914;904:12;0:916;4:912;1:915;4:912;	0.027777777777777776;0.6330532212885154;0.0;0.03007518796992481;0.0136986301369863;0.0113314447592068;	2.1859473454346266e-11;4.1210390401023725e-132;5.362219956015712e-8;5.542264760933742e-20;6.801341223537209e-13;3.094084873641007e-55;	non-coding	FALSE	FALSE	FALSE	FALSE
ENSG00000163468	CCT3	MXE	chr1	-	156335888-156337079|156337240-156338154	156335888-156337677|156337789-156338154	Cancer_cells:others;T_cells:others;	141:11;3:149;	29:20;7:42;	0.17058823529411765;0.7;	7.006302714080496e-6;0.00015667374422304308;	coding-disruptive	FALSE	FALSE	FALSE	FALSE
ENSG00000125462	C1orf61	AFE	chr1	-	156404601-156421555	156404601-156420171	Cancer_cells:others;T_cells:others;	59:8;0:67;	18:272;227:63;	0.23376623376623376;1.0;	3.1464289077521584e-21;2.4225256367317975e-19;	coding-disruptive	FALSE	FALSE	FALSE	FALSE
ENSG00000143294	PRCC	AFE	chr1	+	156794808-156797276	156797065-156797276	B_cells:others;	22:1146;	40:10;	0.6451612903225806;	1.47293180608889e-40;	non-coding	TRUE	TRUE	FALSE	FALSE
ENSG00000132694	ARHGEF11	AFE	chr1	-	156963594-156967987	156963594-156963692	Fibroblasts:others;T_cells:others;	10:21;1:30;	0:33;12:21;	0.0;0.9230769230769231;	0.00018267586451323434;0.0002657042136722193;	coding-disruptive	FALSE	FALSE	FALSE	FALSE
ENSG00000160856	FCRL3	AFE	chr1	-	157700585-157700860	157700585-157700662	B_cells:others;T_cells:others;	8:150;145:13;	93:276;252:117;	0.9207920792079208;0.6347607052896725;	4.367743197051138e-7;6.311737337197317e-7;	non-coding	TRUE	FALSE	FALSE	FALSE
ENSG00000158477	CD1A	AFE	chr1	+	158248411-158255084	158254727-158255084	B_cells:others;Myeloid_cells:others;	8:11;11:8;	2:1316;1307:11;	0.2;0.9916540212443096;	1.065112304829014e-7;0.00010544232469340495;	coding-disruptive	TRUE	FALSE	FALSE	FALSE
ENSG00000163565	IFI16	AFE	chr1	+	159000395-159010003	159009225-159010003	B_cells:others;Cancer_cells:others;Endothelial_cells:others;Fibroblasts:others;T_cells:others;	0:266;39:227;31:235;183:83;10:256;	59:497;11:545;8:548;32:524;416:140;	1.0;0.22;0.20512820512820512;0.14883720930232558;0.9765258215962441;	3.9042719567793435e-6;5.427022489898602e-15;2.4183441134017812e-5;6.539685462814507e-40;6.79304670892026e-57;	non-coding	FALSE	FALSE	FALSE	FALSE
ENSG00000181036	FCRL6	AFE	chr1	+	159800613-159806596	159802455-159806596	Myeloid_cells:others;	12:696;	19:282;	0.6129032258064516;	7.732373434998031e-5;	in-frame	FALSE	FALSE	FALSE	FALSE
ENSG00000158710	TAGLN2	AFE	chr1	-	159920537-159924457	159920537-159923192	B_cells:others;Cancer_cells:others;Endothelial_cells:others;Fibroblasts:others;T_cells:others;	2:230;127:105;17:215;55:177;10:222;	38:369;98:309;99:308;38:369;82:325;	0.95;0.43555555555555553;0.853448275862069;0.40860215053763443;0.8913043478260869;	1.0074712934110373e-5;6.819872772267894e-8;2.195739451670881e-6;2.7207403924138807e-11;1.1418028075347295e-6;	non-coding	TRUE	TRUE	FALSE	FALSE
ENSG00000162723	SLAMF9	AFE	chr1	-	159953653-159957994	159953653-159954092	Cancer_cells:others;Myeloid_cells:others;	68:0;0:68;	12:813;807:18;	0.15;1.0;	7.404967994587751e-10;7.404967994006703e-10;	coding-disruptive	TRUE	FALSE	FALSE	FALSE
ENSG00000162734	PEA15	MXE	chr1	+	160205522-160207028|160207068-160208464	160205522-160207133|160207237-160208464	B_cells:others;	27:128;	28:389;	0.509090909090909;	0.0008548560069133774;	non-coding	TRUE	FALSE	FALSE	FALSE
ENSG00000132716	DCAF8	CE	chr1	-	160218968-160222651	160218968-160220459|160221210-160222651	B_cells:others;	7:348;	8:45;	0.5333333333333333;	0.0003594091917940764;	in-frame	FALSE	FALSE	FALSE	TRUE
ENSG00000143226	FCGR2A	AFE	chr1	+	161510956-161513895	161513527-161513895	Cancer_cells:others;Fibroblasts:others;Myeloid_cells:others;	7:395;3:399;385:17;	444:276;262:458;3:717;	0.9844789356984479;0.9886792452830189;0.007731958762886598;	2.4658563845521083e-90;2.9091352704074312e-55;5.521491056243769e-175;	coding-disruptive	FALSE	FALSE	FALSE	FALSE
ENSG00000072694	FCGR2B	CE	chr1	+	161674073-161677328	161674073-161675257|161675313-161677328	B_cells:others;Myeloid_cells:others;	10:342;326:26;	25:65;56:34;	0.7142857142857143;0.14659685863874344;	2.8840064222591895e-9;4.4615333226259985e-9;	in-frame	FALSE	FALSE	FALSE	FALSE
ENSG00000162746	FCRLB	UN	chr1	+	161721850-161722653	161722284-161722653	B_cells:others;Myeloid_cells:others;	31:6;3:34;	0:29;29:0;	0.0;0.90625;	3.851624320835914e-7;3.851624320835914e-7;	non-coding	TRUE	TRUE	FALSE	FALSE
ENSG00000162745	OLFML2B	AFE	chr1	-	162000338-162006297	162000338-162003756	Fibroblasts:others;Myeloid_cells:others;	303:36;29:310;	1:14;14:1;	0.003289473684210526;0.32558139534883723;	1.3908183555671543e-6;1.3908183555426579e-6;	non-coding	TRUE	TRUE	FALSE	FALSE
ENSG00000117143	UAP1	CE	chr1	+	162590511-162597792	162590511-162592732|162592782-162597792	B_cells:others;Cancer_cells:others;Myeloid_cells:others;T_cells:others;	28:139;58:109;25:142;24:143;	3:684;473:214;4:683;8:679;	0.0967741935483871;0.8907721280602636;0.13793103448275862;0.25;	2.258594995042897e-12;1.219028459485075e-17;1.2090286191358628e-13;1.370651612538862e-9;	in-frame	FALSE	FALSE	FALSE	FALSE
ENSG00000232995	RGS5	CE	chr1	-	163306329-163319182	163306329-163308544|163308631-163319182	Endothelial_cells:others;	2:198;	29:479;	0.9354838709677419;	0.0009858447163654362;	non-coding	FALSE	FALSE	FALSE	FALSE
ENSG00000185630	PBX1	CE	chr1	+	164812149-164821537	164812149-164820072|164820184-164821537	Cancer_cells:others;Fibroblasts:others;	223:133;109:247;	456:65;36:485;	0.6715758468335787;0.2482758620689655;	5.324814720499144e-5;4.864638563277261e-7;	coding-disruptive	FALSE	FALSE	FALSE	FALSE
ENSG00000143179	UCK2	AFE	chr1	+	165891322-165896190	165895767-165896190	Fibroblasts:others;	74:504;	38:2;	0.3392857142857143;	1.4266801437323313e-20;	non-coding	TRUE	TRUE	FALSE	FALSE
ENSG00000143179	UCK2	AFE	chr1	+	165903279-165905921	165904167-165905921	Endothelial_cells:others;Fibroblasts:others;	46:441;140:347;	42:56;1:97;	0.4772727272727273;0.0070921985815602835;	7.169371105379981e-18;2.62533850711288e-7;	coding-disruptive	FALSE	FALSE	FALSE	FALSE
ENSG00000197965	MPZL1	CE	chr1	+	167773368-167787820	167773368-167776064|167776166-167787820	B_cells:others;Myeloid_cells:others;	10:98;27:81;	8:859;34:833;	0.4444444444444444;0.5573770491803278;	2.470890313658675e-6;4.766786849235483e-9;	coding-disruptive	FALSE	FALSE	FALSE	FALSE
ENSG00000143164	DCAF6	MXE	chr1	+	168004793-168015781|168015951-168022988	168004793-168019545|168019667-168022988	T_cells:others;	0:73;	22:62;	1.0;	0.00015605875107617095;	coding-disruptive	FALSE	FALSE	FALSE	FALSE
ENSG00000174175	SELP	AFE	chr1	-	169619219-169643294	169619219-169630072	Endothelial_cells:others;T_cells:others;	0:28;28:0;	189:4;3:190;	1.0;0.0967741935483871;	1.6301362527254243e-13;1.6301362527254243e-13;	coding-disruptive	TRUE	FALSE	FALSE	FALSE
ENSG00000000457	SCYL3	CE	chr1	-	169854964-169859041	169854964-169855796|169855957-169859041	Fibroblasts:others;	6:122;	9:27;	0.6;	0.00024057417070240888;	in-frame	FALSE	FALSE	FALSE	FALSE
ENSG00000117523	PRRC2C	CE	chr1	+	171588505-171591587	171588505-171591152|171591204-171591587	Cancer_cells:others;	19:51;	35:36;	0.6481481481481481;	0.0003614297599917832;	coding-disruptive	FALSE	FALSE	FALSE	FALSE
ENSG00000197959	DNM3	UN	chr1	+	172253682-172308728	172253682-172253963|172255416-172308728	Fibroblasts:others;T_cells:others;	8:42;12:38;	39:6;0:45;	0.8297872340425532;0.0;	3.640668904959265e-8;2.1894994165153135e-5;	non-coding	TRUE	TRUE	FALSE	FALSE
ENSG00000234741	GAS5	A3SS	chr1	-	173864304-173864675	173864506-173864675	pDCs:others;	6:627;	5:6893;	0.45454545454545453;	0.0005128163710464039;	non-coding	FALSE	FALSE	FALSE	FALSE
ENSG00000227373	AL121983.2	AFE	chr1	-	174155697-174159917	174155697-174158887	Myeloid_cells:others;	11:57;	0:36;	0.0;	0.00023658818707393545;	non-coding	FALSE	FALSE	FALSE	FALSE
ENSG00000152061	RABGAP1L	UN	chr1	+	174231355-174241483	174239034-174241483	Cancer_cells:others;	51:126;	17:0;	0.25;	0.0003301734482431813;	non-coding	TRUE	TRUE	FALSE	FALSE
ENSG00000152061	RABGAP1L	AFE	chr1	+	174752354-174811832	174800500-174811832	Endothelial_cells:others;Fibroblasts:others;pDCs:others;	29:218;49:198;12:235;	0:158;72:86;0:158;	0.0;0.5950413223140496;0.0;	2.192078991599076e-9;5.5696167506765454e-5;0.0008040573972537328;	in-frame	FALSE	FALSE	FALSE	FALSE
ENSG00000152061	RABGAP1L	AFE	chr1	+	174811960-174957457	174877605-174957457	Cancer_cells:others;Endothelial_cells:others;Fibroblasts:others;pDCs:others;	42:244;25:261;87:199;9:277;	550:535;3:1082;20:1065;1:1084;	0.9290540540540541;0.10714285714285714;0.18691588785046728;0.1;	7.0066712303492255e-12;4.2171948557006886e-12;2.6758083031084274e-24;3.0030916148780055e-6;	in-frame	FALSE	FALSE	FALSE	FALSE
ENSG00000152061	RABGAP1L	AFE	chr1	+	174874506-174877392	174875713-174877392	B_cells:others;Cancer_cells:others;Myeloid_cells:others;	64:612;213:463;316:360;	5:1886;1794:97;14:1877;	0.07246376811594203;0.8938714499252616;0.04242424242424243;	7.830210339858256e-16;4.908896596419806e-63;1.0044733093064504e-56;	non-coding	FALSE	FALSE	FALSE	FALSE
ENSG00000152061	RABGAP1L	AFE	chr1	+	174957549-174969277	174964985-174969277	B_cells:others;Cancer_cells:others;Endothelial_cells:others;Fibroblasts:others;T_cells:others;	15:322;254:83;7:330;14:323;14:323;	16:1574;122:1468;8:1582;501:1089;848:742;	0.5161290322580645;0.324468085106383;0.5333333333333333;0.9728155339805825;0.9837587006960556;	1.3710625299513876e-6;1.620875838113115e-82;0.00030776258518352035;2.4984842308819216e-17;3.111009392911274e-62;	in-frame	FALSE	FALSE	FALSE	FALSE
ENSG00000075391	RASAL2	AFE	chr1	+	178300118-178390100	178341608-178390100	Cancer_cells:others;Endothelial_cells:others;Fibroblasts:others;Myeloid_cells:others;	40:147;36:151;92:95;17:170;	133:9;2:140;5:137;0:142;	0.7687861271676301;0.05263157894736842;0.05154639175257732;0.0;	5.925280972156676e-29;2.831954202510879e-6;2.1640802329596238e-13;1.0769169577097737e-7;	in-frame	FALSE	FALSE	FALSE	FALSE
ENSG00000116191	RALGPS2	CE	chr1	+	178889696-178893919	178889696-178892230|178892307-178893919	B_cells:others;Cancer_cells:others;	18:17;9:26;	3:105;92:16;	0.14285714285714285;0.9108910891089109;	5.806131751034006e-6;7.558165309127665e-5;	in-frame	FALSE	FALSE	FALSE	FALSE
ENSG00000143322	ABL2	CE	chr1	-	179131481-179142933	179131481-179133312|179133374-179142933	T_cells:others;	1:709;	12:536;	0.9230769230769231;	0.00010981135983899704;	in-frame	FALSE	FALSE	FALSE	FALSE
ENSG00000157064	NMNAT2	AFE	chr1	-	183293793-183418183	183293793-183304670	Endothelial_cells:others;Fibroblasts:others;	6:96;53:49;	12:6;1:17;	0.6666666666666666;0.018518518518518517;	1.3685111589755352e-6;3.447856248615893e-9;	in-frame	FALSE	FALSE	FALSE	FALSE
ENSG00000116701	NCF2	A5SS	chr1	-	183590359-183590840	183590359-183590623	Myeloid_cells:others;T_cells:others;	98:5;2:101;	15:19;8:26;	0.13274336283185842;0.8;	1.0169418886266298e-8;0.0004088833729737111;	non-coding	TRUE	TRUE	FALSE	FALSE
ENSG00000135842	FAM129A	AFE	chr1	-	184831962-184884633	184831962-184840569	T_cells:others;	63:78;	23:2;	0.26744186046511625;	8.144554998731702e-5;	non-coding	TRUE	TRUE	FALSE	FALSE
ENSG00000047410	TPR	AFE	chr1	-	186323870-186325764	186323870-186323975	T_cells:others;	174:594;	52:3;	0.23008849557522124;	3.451701036253996e-18;	non-coding	TRUE	TRUE	FALSE	FALSE
ENSG00000157181	ODR4	CE	chr1	+	186406268-186417544	186406268-186411811|186411893-186417544	B_cells:others;	5:308;	16:77;	0.7619047619047619;	0.00021107792482361596;	non-coding	TRUE	TRUE	FALSE	FALSE
ENSG00000116711	PLA2G4A	CE	chr1	+	186829035-186854286	186829035-186849316|186849480-186854286	Endothelial_cells:others;	6:176;	4:12;	0.4;	2.074407378589682e-6;	non-coding	TRUE	TRUE	FALSE	FALSE
ENSG00000285280	AL390957.1	UN	chr1	-	192567216-192593599	192567216-192568963|192589151-192593599	Cancer_cells:others;T_cells:others;	46:23;1:68;	2:30;29:3;	0.041666666666666664;0.9666666666666667;	0.0005602937350485279;1.7720187085905677e-9;	non-coding	TRUE	TRUE	FALSE	FALSE
ENSG00000213047	DENND1B	CE	chr1	-	197645743-197652235	197645743-197647055|197647114-197652235	Cancer_cells:others;	16:77;	71:26;	0.8160919540229885;	2.782527942972888e-6;	in-frame	FALSE	FALSE	FALSE	FALSE
ENSG00000081237	PTPRC	CE	chr1	+	198692373-198703298	198692373-198699564|198699704-198703298	B_cells:others;Mast_cells:others;pDCs:others;	351:24140;4:24487;1:24490;	472:12895;59:13308;15:13352;	0.5735115431348724;0.9365079365079365;0.9375;	2.1110084822311264e-41;5.421449064859149e-23;2.2595166346482966e-7;	in-frame	FALSE	FALSE	FALSE	FALSE
ENSG00000116833	NR5A2	AFE	chr1	+	200120955-200173963	200150966-200173963	Endothelial_cells:others;T_cells:others;	18:2;0:20;	1:176;155:22;	0.05263157894736842;1.0;	1.29970325591415e-6;9.524101145727706e-6;	non-coding	TRUE	TRUE	FALSE	FALSE
ENSG00000163362	INAVA	AFE	chr1	+	200891701-200898307	200895087-200898307	Cancer_cells:others;T_cells:others;	143:19;10:152;	567:5;0:572;	0.7985915492957747;0.0;	6.617167530387608e-7;2.2724317634123943e-6;	coding-disruptive	FALSE	FALSE	FALSE	FALSE
ENSG00000134369	NAV1	AFE	chr1	+	201718755-201780421	201740076-201780421	Endothelial_cells:others;	9:84;	1:689;	0.1;	1.994641676694819e-9;	in-frame	FALSE	FALSE	FALSE	FALSE
ENSG00000176393	RNPEP	AFE	chr1	+	201983113-201988904	201983516-201988904	T_cells:others;	91:715;	11:384;	0.10784313725490197;	3.442180815888603e-5;	in-frame	FALSE	FALSE	FALSE	FALSE
ENSG00000133067	LGR6	AFE	chr1	+	202203875-202225423	202214237-202225423	Cancer_cells:others;T_cells:others;	7:138;128:17;	46:4;1:49;	0.8679245283018868;0.007751937984496124;	4.734653053696629e-21;1.697200677841822e-20;	in-frame	FALSE	FALSE	FALSE	FALSE
ENSG00000077157	PPP1R12B	AFE	chr1	+	202496822-202558877	202540241-202558877	Cancer_cells:others;Fibroblasts:others;	18:11;3:26;	17:35;34:18;	0.4857142857142857;0.918918918918919;	5.434903120864333e-5;8.197396305579651e-6;	in-frame	FALSE	FALSE	FALSE	FALSE
ENSG00000077157	PPP1R12B	AFE	chr1	+	202564547-202567778	202567517-202567778	T_cells:others;	2:42;	11:3;	0.8461538461538461;	3.2267987206983933e-5;	coding-disruptive	FALSE	FALSE	FALSE	FALSE
ENSG00000163444	TMEM183A	CE	chr1	+	203016140-203018481	203016140-203017756|203017919-203018481	T_cells:others;	5:60;	31:115;	0.8611111111111112;	0.0003143287217979955;	non-coding	FALSE	FALSE	FALSE	FALSE
ENSG00000163485	ADORA1	AFE	chr1	+	203127928-203128785	203128432-203128785	Cancer_cells:others;Fibroblasts:others;	98:75;46:127;	473:43;11:505;	0.8283712784588442;0.19298245614035087;	9.079074167069638e-10;1.7245570714251506e-7;	non-coding	FALSE	FALSE	FALSE	FALSE
ENSG00000231507	LINC01353	AFE	chr1	+	203287311-203287989	203287831-203287989	Myeloid_cells:others;T_cells:others;	9:26;6:29;	5:72;43:34;	0.35714285714285715;0.8775510204081632;	0.0008983008798596969;0.0013530323375409595;	non-coding	FALSE	FALSE	FALSE	FALSE
ENSG00000263961	RHEX	AFE	chr1	+	206064097-206097733	206083650-206097733	Mast_cells:others;	0:38;	744:11;	1.0;	9.886782185301781e-5;	non-coding	TRUE	FALSE	FALSE	FALSE
ENSG00000266094	RASSF5	AFE	chr1	+	206538293-206583269	206557693-206583269	Fibroblasts:others;	3:7;	8:1311;	0.7272727272727273;	1.5474245660293786e-7;	in-frame	FALSE	FALSE	FALSE	FALSE
ENSG00000123836	PFKFB2	AFE	chr1	+	207053207-207054701	207053366-207054701	Fibroblasts:others;	31:69;	21:275;	0.40384615384615385;	1.802894353825131e-7;	non-coding	TRUE	FALSE	FALSE	FALSE
ENSG00000196352	CD55	CE	chr1	+	207339417-207359546	207339417-207340391|207340508-207359546	B_cells:others;T_cells:others;	43:1270;58:1255;	3:610;3:610;	0.06521739130434782;0.04918032786885246;	0.0007879017045557272;7.085970577461924e-6;	coding-disruptive	FALSE	FALSE	FALSE	FALSE
ENSG00000117335	CD46	CE	chr1	+	207785682-207793519	207785682-207790253|207790345-207793519	Cancer_cells:others;Endothelial_cells:others;Fibroblasts:others;	644:207;25:826;46:805;	105:228;42:291;90:243;	0.14018691588785046;0.6268656716417911;0.6617647058823529;	9.059307945938447e-24;0.00011194987943028071;9.453913854880756e-18;	coding-disruptive	FALSE	FALSE	FALSE	FALSE
ENSG00000227591	AL031316.1	AFE	chr1	-	209663061-209724030	209663061-209701233	Myeloid_cells:others;T_cells:others;	0:43;24:19;	12:6;4:14;	1.0;0.14285714285714285;	4.3858175244374346e-7;0.0005862805112724099;	non-coding	TRUE	TRUE	FALSE	FALSE
ENSG00000082497	SERTAD4	AFE	chr1	+	210233011-210237944	210237468-210237944	Cancer_cells:others;Fibroblasts:others;	2423:174;125:2472;	233:112;110:235;	0.08772590361445783;0.46808510638297873;	1.066606652098712e-34;1.0665680649498233e-41;	non-coding	FALSE	FALSE	FALSE	FALSE
ENSG00000054392	HHAT	UN	chr1	+	210362919-210387468	210385174-210387468	Cancer_cells:others;T_cells:others;	113:123;59:177;	75:2;0:77;	0.39893617021276595;0.0;	8.254060341350807e-7;9.821721640760272e-5;	non-coding	TRUE	TRUE	FALSE	FALSE
ENSG00000117625	RCOR3	CE	chr1	+	211304140-211312720	211304140-211312355|211312487-211312720	T_cells:others;	10:108;	31:92;	0.7560975609756098;	0.00017621574436617104;	coding-disruptive	FALSE	FALSE	FALSE	TRUE
ENSG00000162814	SPATA17	UN	chr1	+	217683361-217741975	217683361-217697381|217699964-217741975	Cancer_cells:others;Fibroblasts:others;	67:1;1:67;	3:20;20:3;	0.04285714285714286;0.9523809523809523;	2.0077992429816918e-6;2.0077992429816918e-6;	non-coding	TRUE	TRUE	FALSE	FALSE
ENSG00000117791	2002-03-01	UN	chr1	+	220763050-220780018	220763050-220770381|220770556-220780018	B_cells:others;	15:109;	31:25;	0.6739130434782609;	0.0012210583933826825;	non-coding	TRUE	TRUE	FALSE	FALSE
ENSG00000154309	DISP1	AFE	chr1	+	222899865-222942807	222928570-222942807	Endothelial_cells:others;T_cells:others;	19:250;61:208;	73:232;26:279;	0.7934782608695652;0.2988505747126437;	2.983372264242543e-10;1.6354412068683042e-5;	non-coding	TRUE	FALSE	FALSE	FALSE
ENSG00000187554	TLR5	CE	chr1	-	223132639-223134682	223132639-223134389|223134482-223134682	Fibroblasts:others;	22:102;	10:185;	0.3125;	0.00034660325187470617;	non-coding	FALSE	FALSE	FALSE	FALSE
ENSG00000154380	ENAH	CE	chr1	-	225501070-225507951	225501070-225504991|225505053-225507951	Cancer_cells:others;Endothelial_cells:others;Fibroblasts:others;T_cells:others;	145:336;38:443;289:192;2:479;	371:41;4:408;14:398;17:395;	0.7189922480620154;0.09523809523809523;0.0462046204620462;0.8947368421052632;	1.6606484496936341e-53;3.757621591242921e-7;1.0351498217365118e-52;0.0007086951530714065;	in-frame	FALSE	FALSE	FALSE	FALSE
ENSG00000154380	ENAH	CE	chr1	-	225514900-225519198	225514900-225517196|225517306-225519198	Cancer_cells:others;Fibroblasts:others;	10:60;56:14;	365:199;150:414;	0.9733333333333334;0.7281553398058253;	9.051191270383336e-15;2.252988561587483e-16;	in-frame	FALSE	FALSE	FALSE	FALSE
ENSG00000143740	SNAP47	AFE	chr1	+	227759485-227766959	227766743-227766959	T_cells:others;	65:352;	21:1;	0.2441860465116279;	1.5072889375177038e-8;	non-coding	TRUE	TRUE	FALSE	FALSE
ENSG00000181873	IBA57	AFE	chr1	+	228166157-228174692	228174610-228174692	Cancer_cells:others;T_cells:others;	71:77;29:119;	52:2;1:53;	0.42276422764227645;0.03333333333333333;	6.20372971375216e-7;0.0007400614727256478;	coding-disruptive	FALSE	FALSE	FALSE	FALSE
ENSG00000162946	DISC1	UN	chr1	+	231958888-232008785	231958888-231978830|231990880-232008785	Endothelial_cells:others;	2:17;	15:5;	0.8823529411764706;	0.0003435855044041105;	non-coding	TRUE	TRUE	FALSE	FALSE
ENSG00000135749	PCNX2	AFE	chr1	-	233139855-233160283	233139855-233140061	Cancer_cells:others;T_cells:others;	36:57;27:66;	29:1;0:30;	0.4461538461538462;0.0;	7.69872618958579e-5;0.0010461414437165943;	non-coding	TRUE	TRUE	FALSE	FALSE
ENSG00000059588	TARBP1	UN	chr1	-	234401262-234405903	234401262-234402216|234405480-234405903	Cancer_cells:others;T_cells:others;	244:154;37:361;	2:49;43:8;	0.008130081300813009;0.5375;	1.455989323950599e-7;1.019373148671514e-12;	non-coding	TRUE	TRUE	FALSE	FALSE
ENSG00000238005	AL391832.2	AFE	chr1	-	234968490-234990013	234968490-234980656	Cancer_cells:others;Myeloid_cells:others;	164:11;2:173;	4:81;55:30;	0.023809523809523808;0.9649122807017544;	2.0928819194157194e-28;1.1195490734247394e-22;	non-coding	TRUE	TRUE	FALSE	FALSE
ENSG00000188739	RBM34	A3SS	chr1	-	235135767-235136034	235135770-235136034	B_cells:others;	4:13;	8:524;	0.6666666666666666;	0.0002922965420457478;	coding-disruptive	TRUE	FALSE	FALSE	FALSE
ENSG00000143669	LYST	CE	chr1	-	235746527-235751210	235746527-235747170|235747331-235751210	Cancer_cells:others;T_cells:others;	19:65;37:47;	25:1;0:26;	0.5681818181818182;0.0;	5.931994625174631e-5;0.00014649617904440642;	in-frame	FALSE	FALSE	FALSE	FALSE
ENSG00000186197	EDARADD	AFE	chr1	+	236394505-236409216	236395660-236409216	Fibroblasts:others;Myeloid_cells:others;T_cells:others;	72:461;18:515;93:440;	66:1062;12:1116;452:676;	0.4782608695652174;0.4;0.8293577981651377;	3.30445498574129e-7;0.0003304184824587321;5.252746929941343e-16;	in-frame	FALSE	FALSE	FALSE	FALSE
ENSG00000054282	SDCCAG8	AFE	chr1	+	243426558-243489014	243487878-243489014	Cancer_cells:others;T_cells:others;	139:148;22:265;	2:74;29:47;	0.014184397163120567;0.5686274509803921;	7.032555763857657e-10;2.551485968504953e-7;	coding-disruptive	FALSE	FALSE	FALSE	FALSE
		MXE	chr1	+	244653355-244653913|244654025-244686597	244653355-244681868|244681932-244686597	B_cells:others;	13:162;	9:402;	0.4090909090909091;	0.0007285543207913216;	non-coding	TRUE	TRUE	FALSE	FALSE
ENSG00000203666	EFCAB2	AFE	chr1	+	245017326-245059386	245051797-245059386	Myeloid_cells:others;	130:1167;	52:1;	0.2857142857142857;	7.79912875876023e-29;	non-coding	TRUE	TRUE	FALSE	FALSE
ENSG00000185420	SMYD3	AFE	chr1	-	245929937-246327201	245929937-246186743	Cancer_cells:others;Endothelial_cells:others;Fibroblasts:others;Mast_cells:others;	151:75;16:210;26:200;0:226;	1:242;0:243;1:242;230:13;	0.006578947368421052;0.0;0.037037037037037035;1.0;	2.4208476014765385e-38;0.0001640628791088513;7.654150117398514e-6;4.22318993161752e-62;	coding-disruptive	FALSE	FALSE	FALSE	FALSE
ENSG00000035115	SH3YL1	AFE	chr2	-	253115-263984	253115-262631	Endothelial_cells:others;Fibroblasts:others;	3:3027;15:3015;	7:220;17:210;	0.7;0.53125;	5.811652760368608e-6;1.0388923730863063e-8;	in-frame	FALSE	FALSE	FALSE	FALSE
ENSG00000118004	COLEC11	AFE	chr2	+	3604470-3613311	3606243-3613311	Cancer_cells:others;	13:220;	8:5;	0.38095238095238093;	0.0005258927082553872;	in-frame	FALSE	FALSE	FALSE	FALSE
ENSG00000134321	RSAD2	AFE	chr2	+	6866045-6883371	6878146-6883371	Cancer_cells:others;	54:191;	73:892;	0.5748031496062992;	3.934908162747656e-7;	in-frame	FALSE	FALSE	FALSE	FALSE
ENSG00000151692	RNF144A	AFE	chr2	+	6941147-6996916	6987521-6996916	Endothelial_cells:others;Fibroblasts:others;	62:740;567:235;	59:3;0:62;	0.48760330578512395;0.0;	3.3227026950008827e-41;9.273305013108495e-30;	non-coding	TRUE	TRUE	FALSE	FALSE
ENSG00000143797	MBOAT2	CE	chr2	-	8860764-8862590	8860764-8862271|8862322-8862590	Cancer_cells:others;	285:67;	20:29;	0.06557377049180328;	2.6004394491497608e-5;	coding-disruptive	FALSE	FALSE	FALSE	TRUE
		CE	chr2	-	10040664-10043310	10040664-10042633|10043004-10043310	Myeloid_cells:others;	14:209;	57:272;	0.8028169014084507;	7.794598068192597e-5;	non-coding	TRUE	TRUE	FALSE	FALSE
ENSG00000162976	PQLC3	CE	chr2	+	11172045-11177737	11172045-11174968|11175009-11177737	Myeloid_cells:others;	31:109;	52:576;	0.6265060240963856;	6.578656718975458e-9;	in-frame	FALSE	FALSE	FALSE	FALSE
ENSG00000196208	GREB1	AFE	chr2	+	11482963-11556454	11542827-11556454	Cancer_cells:others;Fibroblasts:others;	59:51;48:62;	377:10;1:386;	0.8646788990825688;0.02040816326530612;	3.754122237663333e-8;1.3977565995597087e-10;	non-coding	TRUE	TRUE	FALSE	FALSE
ENSG00000196208	GREB1	AFE	chr2	+	11611027-11612495	11612376-11612495	Cancer_cells:others;	39:1;	1:11;	0.025;	0.00020631158880523204;	coding-disruptive	FALSE	FALSE	FALSE	FALSE
ENSG00000055917	PUM2	CE	chr2	-	20263460-20282947	20263460-20278583|20278819-20282947	T_cells:others;	38:68;	23:192;	0.3770491803278688;	6.280391065978362e-6;	in-frame	FALSE	FALSE	FALSE	FALSE
ENSG00000219626	FAM228B	AFE	chr2	+	24095229-24135119	24124460-24135119	Cancer_cells:others;T_cells:others;	164:516;190:490;	440:205;27:618;	0.7284768211920529;0.12442396313364056;	3.9003318960714715e-28;5.361976547691926e-23;	coding-disruptive	FALSE	FALSE	FALSE	FALSE
ENSG00000198399	ITSN2	ALE	chr2	-	24221066-24246129	24242206-24246129	Myeloid_cells:others;	16:49;	0:42;	0.0;	0.00041315392704447946;	coding-disruptive	FALSE	FALSE	FALSE	TRUE
ENSG00000138031	ADCY3	AFE	chr2	-	24872719-24918313	24872719-24887093	B_cells:others;Cancer_cells:others;Fibroblasts:others;Myeloid_cells:others;T_cells:others;	2:71;16:57;38:35;0:73;17:56;	26:86;9:103;1:111;61:51;0:112;	0.9285714285714286;0.36;0.02564102564102564;1.0;0.0;	9.598522200563981e-5;2.7234320666839856e-6;1.1831397347015757e-11;2.0262999120331804e-17;2.2404982159104403e-9;	non-coding	TRUE	TRUE	FALSE	FALSE
ENSG00000119772	DNMT3A	UN	chr2	-	25282711-25300139	25282711-25290914|25299179-25300139	Endothelial_cells:others;	11:227;	12:6;	0.5217391304347826;	3.6088905832115447e-7;	non-coding	TRUE	TRUE	FALSE	FALSE
ENSG00000119772	DNMT3A	AFE	chr2	-	25314161-25342430	25314161-25341826	Endothelial_cells:others;Myeloid_cells:others;	28:248;34:242;	19:907;43:883;	0.40425531914893614;0.5584415584415584;	1.6526761812447602e-5;4.5903757581647145e-6;	non-coding	FALSE	FALSE	FALSE	FALSE
ENSG00000138101	DTNB	CE	chr2	-	25379323-25387289	25379323-25383836|25383889-25387289	Endothelial_cells:others;	12:156;	1:170;	0.07692307692307693;	0.000161350891484462;	in-frame	FALSE	FALSE	FALSE	FALSE
ENSG00000138101	DTNB	CE	chr2	-	25388361-25427535	25388361-25419515|25419535-25427535	B_cells:others;Fibroblasts:others;	4:325;7:322;	8:12;4:16;	0.6666666666666666;0.36363636363636365;	3.3357502473480036e-8;0.0010195945988005091;	in-frame	FALSE	FALSE	FALSE	FALSE
ENSG00000138101	DTNB	AFE	chr2	-	25455494-25482796	25455494-25481601	Cancer_cells:others;Myeloid_cells:others;	111:44;15:140;	52:0;0:52;	0.31901840490797545;0.0;	0.00012007964997171293;0.0014413410024545089;	coding-disruptive	FALSE	FALSE	FALSE	FALSE
ENSG00000084764	MAPRE3	A5SS	chr2	+	27024252-27025583	27024297-27025583	Endothelial_cells:others;	7:57;	6:130;	0.46153846153846156;	0.0008961466344698085;	in-frame	FALSE	FALSE	FALSE	FALSE
ENSG00000138074	SLC5A6	AFE	chr2	-	27211533-27212020	27211533-27211767	Cancer_cells:others;Fibroblasts:others;T_cells:others;	434:376;87:723;151:659;	211:21;0:232;4:228;	0.3271317829457364;0.0;0.025806451612903226;	2.529258425788783e-23;3.418809169292498e-6;1.2577819755413778e-15;	non-coding	FALSE	FALSE	FALSE	FALSE
ENSG00000138002	IFT172	CE	chr2	-	27445449-27445929	27445449-27445745|27445843-27445929	Cancer_cells:others;Endothelial_cells:others;Fibroblasts:others;	1130:48;2:1176;14:1164;	387:142;37:492;78:451;	0.25510876730388926;0.9487179487179487;0.8478260869565217;	3.5775620339850814e-23;2.738726569961147e-10;5.0719521027468384e-15;	in-frame	FALSE	FALSE	FALSE	FALSE
ENSG00000243147	MRPL33	UN	chr2	+	27782694-27888709	27782694-27784911|27874557-27888709	Fibroblasts:others;	10:2;	23:113;	0.696969696969697;	0.0008137237642957467;	non-coding	TRUE	TRUE	FALSE	FALSE
ENSG00000158019	BABAM2	AFE	chr2	+	27929908-27987993	27967443-27987993	Fibroblasts:others;	542:3805;	144:8;	0.2099125364431487;	1.1172356110468431e-83;	non-coding	TRUE	TRUE	FALSE	FALSE
ENSG00000115295	CLIP4	AFE	chr2	+	29114312-29121374	29115665-29121374	Myeloid_cells:others;	35:18;	94:1242;	0.7286821705426356;	3.5031049837819605e-20;	non-coding	FALSE	FALSE	FALSE	FALSE
ENSG00000119801	YPEL5	MXE	chr2	+	30147062-30148245|30148463-30156628	30147062-30155850|30155910-30156628	Fibroblasts:others;	114:1818;	130:650;	0.5327868852459017;	3.2773314660432085e-13;	non-coding	TRUE	TRUE	FALSE	FALSE
ENSG00000152689	RASGRP3	AFE	chr2	+	33447943-33511710	33476707-33511710	B_cells:others;Endothelial_cells:others;Myeloid_cells:others;T_cells:others;	0:152;149:3;0:152;1:151;	165:223;11:377;135:253;51:337;	1.0;0.06875;1.0;0.9807692307692307;	1.2887221618555332e-23;3.1394949402980006e-73;2.0906506530973302e-14;1.2002823601961e-8;	non-coding	FALSE	FALSE	FALSE	FALSE
ENSG00000143889	HNRNPLL	CE	chr2	-	38577532-38581913	38577532-38577920|38578002-38581913	T_cells:others;	62:195;	55:61;	0.4700854700854701;	0.0013641778734677535;	coding-disruptive	FALSE	FALSE	FALSE	TRUE
ENSG00000115875	SRSF7	CE	chr2	-	38748653-38749529	38748653-38748898|38749346-38749529	Fibroblasts:others;T_cells:others;	388:1888;318:1958;	119:1463;648:934;	0.23471400394477318;0.6708074534161491;	2.3334808213749165e-20;7.740965856150816e-60;	coding-disruptive	FALSE	FALSE	FALSE	TRUE
ENSG00000115904	SOS1	AFE	chr2	-	39023225-39024010	39023225-39023778	Endothelial_cells:others;	15:185;	31:0;	0.6739130434782609;	1.2478641600681483e-15;	coding-disruptive	FALSE	FALSE	FALSE	FALSE
ENSG00000152154	TMEM178A	AFE	chr2	+	39666374-39704081	39697991-39704081	Endothelial_cells:others;	14:29;	9:3;	0.391304347826087;	0.00010938189558561773;	coding-disruptive	FALSE	FALSE	FALSE	FALSE
ENSG00000138050	THUMPD2	AFE	chr2	-	39737059-39744370	39737059-39737563	Cancer_cells:others;Endothelial_cells:others;Fibroblasts:others;T_cells:others;	88:99;14:173;32:155;25:162;	18:650;3:665;641:27;2:666;	0.16981132075471697;0.17647058823529413;0.9524517087667161;0.07407407407407407;	2.5111255263926128e-29;0.00010736875901180408;1.005879859555495e-56;8.013577212223766e-8;	non-coding	TRUE	TRUE	FALSE	FALSE
		UN	chr2	+	43021700-43153538	43021700-43121942	Fibroblasts:others;	8:14;	4:34;	0.3333333333333333;	0.0012764829243492395;	non-coding	TRUE	TRUE	FALSE	FALSE
ENSG00000230587	LINC02580	AFE	chr2	-	43098040-43132370	43098040-43102035	T_cells:others;	199:24;	0:11;	0.0;	1.3591273265289722e-5;	non-coding	TRUE	FALSE	FALSE	FALSE
ENSG00000115970	THADA	UN	chr2	-	43232882-43277227	43232882-43251519|43257090-43277227	Fibroblasts:others;	3:30;	16:10;	0.8421052631578947;	0.00015076868808087352;	non-coding	TRUE	TRUE	FALSE	FALSE
ENSG00000115970	THADA	AFE	chr2	-	43485325-43498833	43485325-43486437	T_cells:others;	19:62;	0:34;	0.0;	9.347261487391328e-6;	coding-disruptive	FALSE	FALSE	FALSE	FALSE
ENSG00000115970	THADA	CE	chr2	-	43556555-43566698	43556555-43560234|43560385-43566698	T_cells:others;	21:2;	66:76;	0.7586206896551724;	0.0008235945693638377;	coding-disruptive	TRUE	FALSE	TRUE	FALSE
ENSG00000138078	PREPL	CE	chr2	-	44346390-44361380	44346390-44359497|44359750-44361380	Fibroblasts:others;T_cells:others;	177:747;110:814;	41:478;150:369;	0.18807339449541285;0.5769230769230769;	5.133025420354099e-7;2.3270204088698677e-14;	coding-disruptive	FALSE	FALSE	FALSE	FALSE
ENSG00000205054	LINC01121	AFE	chr2	-	45192285-45220154	45192285-45192581	Cancer_cells:others;Fibroblasts:others;	10:0;0:10;	0:63;61:2;	0.0;1.0;	0.0004734875704049273;0.0004734875703533349;	non-coding	TRUE	TRUE	FALSE	FALSE
ENSG00000068784	SRBD1	AFE	chr2	-	45562756-45573207	45562756-45567936	Cancer_cells:others;Fibroblasts:others;T_cells:others;	24:38;18:44;6:56;	0:148;3:145;99:49;	0.0;0.14285714285714285;0.9428571428571428;	5.954576684833918e-9;6.958087181014558e-7;5.361435161884303e-9;	coding-disruptive	FALSE	FALSE	FALSE	FALSE
ENSG00000171132	PRKCE	AFE	chr2	+	46010517-46086208	46073998-46086208	Cancer_cells:others;Endothelial_cells:others;	15:14;3:26;	0:44;38:6;	0.0;0.926829268292683;	0.00029991795760851594;2.6696214219254927e-7;	coding-disruptive	FALSE	FALSE	FALSE	FALSE
ENSG00000151665	PIGF	MXE	chr2	-	46581591-46588075|46588179-46592475	46581591-46591803|46591925-46592475	T_cells:others;	9:144;	22:39;	0.7096774193548387;	1.4653910759990838e-5;	in-frame	FALSE	FALSE	FALSE	FALSE
ENSG00000171150	SOCS5	AFE	chr2	+	46699111-46758519	46699449-46758519	T_cells:others;	114:117;	147:1975;	0.5632183908045977;	7.810728016085781e-53;	non-coding	FALSE	FALSE	FALSE	FALSE
ENSG00000180398	MCFD2	AFE	chr2	-	46909177-46941572	46909177-46915723	B_cells:others;T_cells:others;	181:1070;487:764;	174:4849;328:4695;	0.49014084507042255;0.40245398773006136;	1.7196262735591508e-21;1.0125296273050647e-113;	coding-disruptive	FALSE	FALSE	FALSE	FALSE
ENSG00000068724	TTC7A	AFE	chr2	+	47029384-47046315	47034369-47046315	Myeloid_cells:others;	22:135;	22:5;	0.5;	1.79445923101465e-8;	coding-disruptive	FALSE	FALSE	FALSE	FALSE
ENSG00000162869	PPP1R21	AFE	chr2	+	48510113-48511340	48510703-48511340	Endothelial_cells:others;	39:441;	11:0;	0.22;	7.1815551533341675e-6;	non-coding	TRUE	TRUE	FALSE	FALSE
ENSG00000115306	SPTBN1	AFE	chr2	+	54526566-54599092	54558887-54599092	B_cells:others;Cancer_cells:others;Endothelial_cells:others;Fibroblasts:others;Myeloid_cells:others;T_cells:others;	6:1410;155:1261;603:813;631:785;2:1414;18:1398;	19:562;405:176;36:545;27:554;20:561;72:509;	0.76;0.7232142857142857;0.056338028169014086;0.041033434650455926;0.9090909090909091;0.8;	3.4016126872843893e-6;1.581343146689134e-62;6.16808211650794e-30;3.323189447398875e-45;2.3104407655706414e-9;1.0830054029355559e-24;	in-frame	FALSE	FALSE	FALSE	FALSE
ENSG00000115310	RTN4	AFE	chr2	-	54987698-55049745	54987698-55010087	Cancer_cells:others;Endothelial_cells:others;Fibroblasts:others;	897:1158;188:1867;559:1496;	3960:913;39:4834;82:4791;	0.8153180975911056;0.17180616740088106;0.12792511700468018;	1.4236048002985508e-89;2.0118325838011177e-55;9.70285103218228e-151;	in-frame	FALSE	FALSE	FALSE	FALSE
ENSG00000240401	AC012358.3	CE	chr2	+	55308927-55339503	55308927-55329422|55329519-55339503	T_cells:others;	12:110;	51:87;	0.8095238095238095;	3.198582785787163e-7;	non-coding	TRUE	TRUE	FALSE	FALSE
ENSG00000162927	PUS10	AFE	chr2	-	61011905-61018008	61011905-61017237	Endothelial_cells:others;	19:256;	2:137;	0.09523809523809523;	0.0005833008799837415;	non-coding	FALSE	FALSE	FALSE	FALSE
ENSG00000162928	PEX13	AFE	chr2	+	61017316-61017696	61017615-61017696	Cancer_cells:others;	13:0;	14:15;	0.5185185185185185;	0.0014179507740833255;	non-coding	TRUE	FALSE	FALSE	FALSE
ENSG00000115484	CCT4	ALE	chr2	-	61885072-61888381	61888257-61888381	pDCs:others;	53:29389;	32:3030;	0.3764705882352941;	3.676892563754839e-11;	coding-disruptive	FALSE	FALSE	FALSE	TRUE
ENSG00000115504	EHBP1	AFE	chr2	+	62705736-62706897	62706052-62706897	B_cells:others;	16:280;	6:628;	0.2727272727272727;	0.0007155995789621432;	non-coding	FALSE	FALSE	FALSE	FALSE
ENSG00000115504	EHBP1	CE	chr2	+	62979335-62990716	62979335-62987931|62988038-62990716	Cancer_cells:others;Fibroblasts:others;T_cells:others;	31:129;100:60;4:156;	66:57;22:101;24:99;	0.6804123711340206;0.18032786885245902;0.8571428571428571;	2.7236994443618362e-5;7.003517134564492e-11;7.729569378612414e-8;	in-frame	FALSE	FALSE	FALSE	FALSE
ENSG00000169764	UGP2	MXE	chr2	+	63856433-63856788|63856882-63857829	63856433-63857550|63857718-63857829	Cancer_cells:others;T_cells:others;	8:50;47:11;	106:126;71:161;	0.9298245614035088;0.6016949152542372;	0.0007079302465861015;3.6434410335253347e-6;	in-frame	FALSE	FALSE	FALSE	FALSE
ENSG00000115902	SLC1A4	AFE	chr2	+	64988620-65001448	64990170-65001448	B_cells:others;Myeloid_cells:others;T_cells:others;	66:186;7:245;8:244;	41:300;58:283;70:271;	0.38317757009345793;0.8923076923076924;0.8974358974358975;	2.4210504523228058e-6;1.1932805238147e-6;4.5999758405711505e-6;	coding-disruptive	FALSE	FALSE	FALSE	FALSE
ENSG00000198369	SPRED2	AFE	chr2	-	65344896-65431962	65344896-65366590	Fibroblasts:others;	72:229;	6:104;	0.07692307692307693;	4.461092916512933e-8;	in-frame	FALSE	FALSE	FALSE	FALSE
ENSG00000143995	MEIS1	AFE	chr2	+	66464220-66512149	66496200-66512149	Cancer_cells:others;Fibroblasts:others;	37:130;127:40;	23:3;2:24;	0.38333333333333336;0.015503875968992248;	1.722277239996359e-7;1.917968319166045e-9;	coding-disruptive	FALSE	FALSE	FALSE	FALSE
ENSG00000169604	ANTXR1	UN	chr2	+	69152264-69170248	69152264-69153251|69170146-69170248	Myeloid_cells:others;	5:259;	13:5;	0.7222222222222222;	7.02187001622598e-8;	non-coding	TRUE	TRUE	FALSE	FALSE
ENSG00000179818	PCBP1-AS1	AFE	chr2	-	70032255-70051203	70032255-70034893	Fibroblasts:others;Myeloid_cells:others;T_cells:others;	25:95;5:115;24:96;	2:120;19:103;1:121;	0.07407407407407407;0.7916666666666666;0.04;	0.00033984418767665385;1.659672453578453e-6;2.2528555317885316e-6;	non-coding	FALSE	FALSE	FALSE	FALSE
ENSG00000179818	PCBP1-AS1	CE	chr2	-	70051305-70085547	70051305-70059643|70083687-70085547	pDCs:others;	0:505;	12:891;	1.0;	0.0014616577811651895;	non-coding	FALSE	FALSE	FALSE	FALSE
ENSG00000124370	MCEE	A5SS	chr2	-	71124543-71130180	71124543-71129717	Cancer_cells:others;Endothelial_cells:others;Myeloid_cells:others;	808:821;74:1555;123:1506;	656:192;10:838;16:832;	0.44808743169398907;0.11904761904761904;0.11510791366906475;	2.1306001761886694e-29;0.0003795566655820727;4.4907567689549556e-8;	non-coding	FALSE	FALSE	FALSE	FALSE
ENSG00000124374	PAIP2B	UN	chr2	-	71202600-71226928	71202600-71226355|71226414-71226928	B_cells:others;	133:2061;	80:15;	0.3755868544600939;	2.043082600927048e-46;	non-coding	TRUE	TRUE	FALSE	FALSE
ENSG00000115318	LOXL3	CE	chr2	-	74536471-74549369	74536471-74536709|74536928-74549369	Cancer_cells:others;Myeloid_cells:others;	144:16;8:152;	41:31;16:56;	0.22162162162162163;0.6666666666666666;	2.4463837658703744e-7;0.0004872127273669348;	coding-disruptive	FALSE	FALSE	TRUE	FALSE
ENSG00000115363	EVA1A	ALE	chr2	-	75522487-75560680	75558699-75560680	Endothelial_cells:others;	59:476;	32:664;	0.3516483516483517;	4.600399276082287e-6;	coding-disruptive	FALSE	FALSE	FALSE	FALSE
ENSG00000115363	EVA1A	UN	chr2	-	75560919-75561257	75560919-75561072	Cancer_cells:others;	83:246;	30:15;	0.26548672566371684;	4.440437878353838e-5;	non-coding	TRUE	TRUE	FALSE	FALSE
		UN	chr2	+	76816866-77083782	76816866-77083780	Fibroblasts:others;	9:30;	1:34;	0.1;	2.315418677266973e-5;	non-coding	TRUE	TRUE	FALSE	FALSE
ENSG00000186854	TRABD2A	AFE	chr2	-	84832145-84839149	84832145-84832388	Myeloid_cells:others;	0:21;	21:10;	1.0;	8.021465449450392e-5;	coding-disruptive	FALSE	FALSE	FALSE	FALSE
		AFE	chr2	+	84889570-84905670	84905360-84905670	T_cells:others;	18:0;	37:107;	0.6727272727272727;	8.429396613757582e-9;	non-coding	TRUE	TRUE	FALSE	FALSE
ENSG00000042493	CAPG	AFE	chr2	-	85402158-85413984	85402158-85410317	Cancer_cells:others;Endothelial_cells:others;Fibroblasts:others;Mast_cells:others;Myeloid_cells:others;T_cells:others;	2791:1491;57:4225;288:3994;19:4263;1012:3270;48:4234;	2422:7187;24:9585;74:9535;177:9432;5407:4202;1134:8475;	0.4646077114905045;0.2962962962962963;0.20441988950276244;0.9030612244897959;0.8423430440878642;0.9593908629441624;	0.0;9.737805323153199e-14;7.23597434767634e-79;4.581784813648377e-8;9.938159914828184e-197;1.823882466329936e-113;	non-coding	FALSE	FALSE	FALSE	FALSE
ENSG00000168899	VAMP5	AFE	chr2	+	85581876-85591725	85584493-85591725	Cancer_cells:others;	84:48;	122:10517;	0.5922330097087378;	1.63659121662042e-82;	coding-disruptive	TRUE	FALSE	FALSE	FALSE
		CE	chr2	+	85681508-85683060	85681508-85682442|85682530-85683060	Endothelial_cells:others;	0:117;	30:424;	1.0;	1.4754158603599529e-5;	non-coding	TRUE	TRUE	FALSE	FALSE
ENSG00000249884	RNF103-CHMP3	AFE	chr2	-	86688325-86720982	86688325-86694994	Cancer_cells:others;	6:21;	64:21;	0.9142857142857143;	5.258752350509649e-7;	non-coding	TRUE	TRUE	FALSE	FALSE
ENSG00000153574	RPIA	UN	chr2	+	88738076-88749981	88738076-88745733|88748509-88749981	B_cells:others;	18:365;	54:1;	0.75;	1.5122124153844046e-32;	non-coding	TRUE	TRUE	FALSE	FALSE
ENSG00000283196	AC006453.2	ALE	chr2	-	89543836-89581006	89580635-89581006	Fibroblasts:others;	594:375;	282:448;	0.3219178082191781;	1.9633927411535385e-9;	non-coding	FALSE	FALSE	FALSE	FALSE
ENSG00000143429	AC116050.1	ALE	chr2	-	91618154-91655368	91654997-91655368	T_cells:others;	11:1569;	37:1353;	0.7708333333333334;	0.0008932911655667759;	non-coding	FALSE	FALSE	FALSE	FALSE
ENSG00000186281	GPAT2	CE	chr2	-	96026305-96027007	96026305-96026697|96026909-96027007	Fibroblasts:others;	18:2;	25:32;	0.5813953488372093;	0.00012732448359810238;	in-frame	FALSE	FALSE	FALSE	FALSE
ENSG00000121152	NCAPH	AFE	chr2	+	96342140-96342756	96342494-96342756	Cancer_cells:others;Myeloid_cells:others;T_cells:others;	83:90;19:154;49:124;	5:92;0:97;85:12;	0.056818181818181816;0.0;0.6343283582089553;	1.6903358842151094e-6;0.0006225358079072605;2.869632284710683e-10;	non-coding	TRUE	TRUE	FALSE	FALSE
ENSG00000168758	SEMA4C	CE	chr2	-	96867923-96869187	96867923-96868416|96868484-96869187	T_cells:others;	0:267;	16:103;	1.0;	1.2865993197354314e-8;	non-coding	TRUE	TRUE	FALSE	FALSE
ENSG00000168758	SEMA4C	AFE	chr2	-	96867926-96869876	96867926-96868416	T_cells:others;	13:27;	5:91;	0.2777777777777778;	0.00047951905620376617;	non-coding	TRUE	FALSE	FALSE	FALSE
ENSG00000168754	FAM178B	AFE	chr2	-	96894051-96902620	96894051-96895447	Cancer_cells:others;Fibroblasts:others;	14:35;31:18;	106:1;0:107;	0.8833333333333333;0.0;	2.0690164299563872e-7;8.706046382587094e-7;	non-coding	TRUE	TRUE	FALSE	FALSE
ENSG00000144199	FAHD2B	CE	chr2	-	97091712-97094701	97091712-97091863|97091988-97094701	B_cells:others;	34:2307;	145:3441;	0.8100558659217877;	5.770660780075525e-7;	non-coding	FALSE	FALSE	FALSE	FALSE
ENSG00000196912	ANKRD36B	AFE	chr2	-	97549614-97551289	97549614-97550104	Fibroblasts:others;	11:144;	5:9;	0.3125;	9.594582755424325e-6;	non-coding	TRUE	TRUE	FALSE	FALSE
ENSG00000040933	INPP4A	UN	chr2	+	98546694-98552786	98546694-98548952|98548969-98552786	Cancer_cells:others;	10:73;	8:3;	0.4444444444444444;	3.7657843929331734e-5;	non-coding	TRUE	TRUE	FALSE	FALSE
ENSG00000071073	MGAT4A	AFE	chr2	-	98663179-98675035	98663179-98663341	Cancer_cells:others;Endothelial_cells:others;Myeloid_cells:others;T_cells:others;	71:152;23:200;71:152;49:174;	7:244;0:251;2:249;239:12;	0.08974358974358974;0.0;0.0273972602739726;0.8298611111111112;	3.2935853478657505e-9;1.1484854094231495e-9;8.611865044233479e-25;1.4987152617483633e-47;	in-frame	FALSE	FALSE	FALSE	FALSE
ENSG00000196872	KIAA1211L	AFE	chr2	-	98846810-98935938	98846810-98869078	Cancer_cells:others;Fibroblasts:others;	38:16;16:38;	558:29;11:576;	0.9362416107382551;0.4074074074074074;	6.5143326682361265e-6;6.178659453259486e-9;	coding-disruptive	FALSE	FALSE	FALSE	FALSE
ENSG00000135951	TSGA10	CE	chr2	-	99148348-99154693	99148348-99154291|99154427-99154693	Cancer_cells:others;	138:57;	134:159;	0.49264705882352944;	4.858265344899726e-5;	non-coding	FALSE	FALSE	FALSE	FALSE
ENSG00000144218	AFF3	AFE	chr2	-	99672589-99727077	99672589-99707104	Cancer_cells:others;Fibroblasts:others;	306:18;2:322;	6:8;8:6;	0.019230769230769232;0.8;	2.9607805060991585e-5;4.006111887104211e-6;	non-coding	TRUE	TRUE	FALSE	FALSE
ENSG00000144218	AFF3	AFE	chr2	-	100104518-100105504	100104518-100104668	B_cells:others;Cancer_cells:others;Myeloid_cells:others;	395:437;252:580;77:755;	2:347;333:16;2:347;	0.005037783375314861;0.5692307692307692;0.02531645569620253;	1.9648607827443297e-31;1.1372578296212792e-44;9.240108417434429e-7;	coding-disruptive	FALSE	FALSE	FALSE	FALSE
ENSG00000115590	IL1R2	AFE	chr2	+	101992011-102008515	101999116-102008515	Cancer_cells:others;Myeloid_cells:others;T_cells:others;	46:114;109:51;1:159;	4:404;3:405;398:10;	0.08;0.026785714285714284;0.9974937343358395;	6.157160102953005e-29;1.69385889068706e-47;1.329716000512371e-90;	non-coding	FALSE	FALSE	FALSE	FALSE
ENSG00000115590	IL1R2	UN	chr2	+	102019812-102022187	102019812-102020676|102021253-102022187	T_cells:others;	27:32;	0:13;	0.0;	0.0006610455801860007;	non-coding	TRUE	TRUE	FALSE	FALSE
ENSG00000115594	IL1R1	AFE	chr2	+	102104872-102153941	102143020-102153941	T_cells:others;	54:329;	18:538;	0.25;	4.831181014170462e-7;	non-coding	FALSE	FALSE	FALSE	FALSE
ENSG00000115604	IL18R1	ALE	chr2	+	102372118-102375907	102372118-102373937	T_cells:others;	27:22;	9:1;	0.25;	0.001350411905347349;	in-frame	FALSE	FALSE	FALSE	TRUE
ENSG00000071051	NCK2	AFE	chr2	+	105745138-105816430	105800838-105816430	T_cells:others;	149:201;	44:3;	0.22797927461139897;	6.603358762488778e-11;	non-coding	TRUE	TRUE	FALSE	FALSE
ENSG00000169756	LIMS1	AFE	chr2	+	108534594-108659605	108621461-108659605	Cancer_cells:others;Fibroblasts:others;T_cells:others;	4389:5922;2621:7690;1385:8926;	174:2248;26:2396;2088:334;	0.0381328073635766;0.009822440498677748;0.6012093291102792;	1.4529031827518904e-149;2.2069918887114168e-211;0.0;	in-frame	FALSE	FALSE	FALSE	FALSE
ENSG00000169756	LIMS1	ALE	chr2	+	108659764-108672325	108659764-108662229	Fibroblasts:others;	17:34;	4:98;	0.19047619047619047;	0.00023286238082754397;	in-frame	FALSE	FALSE	TRUE	TRUE
ENSG00000153093	ACOXL	AFE	chr2	+	110768464-110784732	110781072-110784732	B_cells:others;	2:33;	22:2;	0.9166666666666666;	0.000123715709095894;	non-coding	TRUE	TRUE	FALSE	FALSE
ENSG00000153094	BCL2L11	AFE	chr2	+	111121188-111123733	111122923-111123733	B_cells:others;Fibroblasts:others;	116:748;74:790;	10:307;70:247;	0.07936507936507936;0.4861111111111111;	0.00011788241237596802;3.27755741780353e-5;	non-coding	FALSE	FALSE	FALSE	FALSE
		CE	chr2	-	112583743-112584671	112583743-112584367|112584513-112584671	Myeloid_cells:others;	8:27;	6:136;	0.42857142857142855;	0.0006422086907337641;	non-coding	TRUE	TRUE	FALSE	FALSE
ENSG00000125637	PSD4	AFE	chr2	+	113157535-113182346	113174054-113182346	Cancer_cells:others;	42:19;	13:671;	0.23636363636363636;	9.444977284873094e-26;	non-coding	FALSE	FALSE	FALSE	FALSE
		UN	chr2	-	113612243-113625608	113616590-113625608	Fibroblasts:others;	18:34;	0:16;	0.0;	0.0001557437006664156;	non-coding	TRUE	TRUE	FALSE	FALSE
ENSG00000088179	PTPN4	AFE	chr2	+	119926666-119932424	119929831-119932424	Cancer_cells:others;T_cells:others;	23:37;21:39;	4:424;417:11;	0.14814814814814814;0.952054794520548;	1.3708913820223773e-8;1.0533210016294103e-19;	non-coding	TRUE	TRUE	FALSE	FALSE
ENSG00000074054	CLASP1	CE	chr2	-	121407715-121410866	121407715-121409024|121409047-121410866	Fibroblasts:others;	5:35;	15:13;	0.75;	8.784065125992663e-7;	in-frame	FALSE	FALSE	FALSE	FALSE
ENSG00000074054	CLASP1	CE	chr2	-	121430177-121447337	121430177-121445449|121445496-121447337	T_cells:others;	2:32;	11:22;	0.8461538461538461;	9.740622614464779e-5;	in-frame	FALSE	FALSE	FALSE	FALSE
ENSG00000074054	CLASP1	AFE	chr2	-	121469960-121503167	121469960-121490273	T_cells:others;	28:93;	16:9;	0.36363636363636365;	8.025536516757682e-5;	coding-disruptive	FALSE	FALSE	FALSE	FALSE
ENSG00000136717	BIN1	CE	chr2	-	127051243-127059011	127051243-127057473|127057601-127059011	Fibroblasts:others;Myeloid_cells:others;	27:154;36:145;	64:133;16:181;	0.7032967032967034;0.3076923076923077;	1.2830559716713501e-5;0.00011564361698650438;	in-frame	FALSE	FALSE	FALSE	FALSE
ENSG00000136717	BIN1	AFE	chr2	-	127064018-127068924	127064018-127064774	Cancer_cells:others;Myeloid_cells:others;T_cells:others;	53:519;33:539;368:204;	48:40;23:65;2:86;	0.4752475247524752;0.4107142857142857;0.005405405405405406;	9.885666552404317e-6;6.748414095946558e-6;8.6575394066921585e-19;	coding-disruptive	FALSE	FALSE	FALSE	FALSE
ENSG00000136717	BIN1	AFE	chr2	-	127076706-127106860	127076706-127081832	B_cells:others;Cancer_cells:others;Fibroblasts:others;Myeloid_cells:others;T_cells:others;	61:2800;884:1977;948:1913;625:2236;271:2590;	107:1100;13:1194;10:1197;18:1189;1049:158;	0.6369047619047619;0.014492753623188406;0.010438413361169102;0.027993779160186624;0.7946969696969697;	2.430839678658302e-12;8.25333739679645e-87;3.1857382063334194e-105;1.0401800167755187e-57;2.2035582719079716e-299;	non-coding	TRUE	TRUE	FALSE	FALSE
ENSG00000169967	MAP3K2	AFE	chr2	-	127343194-127388248	127343194-127387452	Myeloid_cells:others;	16:15;	11:82;	0.4074074074074074;	1.4852192232891715e-5;	non-coding	FALSE	FALSE	FALSE	FALSE
ENSG00000236682	AC068282.1	ALE	chr2	+	127389185-127405815	127389185-127397947	Myeloid_cells:others;	24:20;	7:52;	0.22580645161290322;	1.6346050311320106e-6;	non-coding	TRUE	FALSE	FALSE	FALSE
ENSG00000136699	SMPD4	CE	chr2	-	130157396-130164374	130157396-130161186|130161272-130164374	Fibroblasts:others;	4:58;	19:61;	0.8260869565217391;	0.00034245475771701723;	in-frame	FALSE	FALSE	FALSE	FALSE
ENSG00000176771	NCKAP5	AFE	chr2	-	133213779-133303037	133213779-133266513	Cancer_cells:others;Fibroblasts:others;	291:32;22:301;	64:94;77:81;	0.18028169014084508;0.7777777777777778;	3.055651188162906e-14;8.257461402226652e-10;	non-coding	TRUE	TRUE	FALSE	FALSE
ENSG00000176771	NCKAP5	AFE	chr2	-	133559117-133641357	133559117-133568216	Cancer_cells:others;Fibroblasts:others;Myeloid_cells:others;	704:59;5:758;48:715;	412:97;92:417;1:508;	0.36917562724014336;0.9484536082474226;0.02040816326530612;	7.790996505620273e-11;4.886490779333784e-24;5.252102915938134e-5;	non-coding	TRUE	FALSE	FALSE	FALSE
ENSG00000152127	MGAT5	CE	chr2	+	134120291-134254262	134120291-134253095|134253218-134254262	Fibroblasts:others;	33:118;	13:125;	0.2826086956521739;	0.0001430371159201938;	non-coding	FALSE	FALSE	FALSE	FALSE
ENSG00000150540	HNMT	CE	chr2	+	137964628-137970165	137964628-137967097|137967386-137970165	Fibroblasts:others;	2807:4677;	1001:4573;	0.26286764705882354;	1.5562782149110856e-84;	coding-disruptive	FALSE	FALSE	FALSE	TRUE
ENSG00000075884	ARHGAP15	AFE	chr2	+	143228668-143250511	143247404-143250511	B_cells:others;Mast_cells:others;Myeloid_cells:others;T_cells:others;	62:694;13:743;90:666;549:207;	34:2669;0:2703;33:2670;2523:180;	0.3541666666666667;0.0;0.2682926829268293;0.8212890625;	6.757937651139759e-20;4.765533924943271e-7;1.5294088922274487e-28;1.1997001303965688e-36;	coding-disruptive	FALSE	FALSE	FALSE	FALSE
ENSG00000075884	ARHGAP15	AFE	chr2	+	143250600-143435601	143435289-143435601	Endothelial_cells:others;Fibroblasts:others;	18:4393;53:4358;	6:69;66:9;	0.25;0.5546218487394958;	2.2955550694572123e-5;1.0451464804688687e-98;	coding-disruptive	FALSE	FALSE	FALSE	FALSE
ENSG00000157827	FMNL2	A5SS	chr2	+	152645480-152647796	152645527-152647796	Cancer_cells:others;	21:15;	14:63;	0.4;	2.022221598024761e-5;	non-coding	TRUE	TRUE	FALSE	FALSE
ENSG00000196504	PRPF40A	CE	chr2	-	152677475-152679352	152677475-152679056|152679109-152679352	Cancer_cells:others;Myeloid_cells:others;	250:55;4:301;	318:579;145:752;	0.5598591549295775;0.9731543624161074;	6.576216334038971e-21;4.287467911799868e-12;	in-frame	FALSE	FALSE	FALSE	FALSE
ENSG00000115170	ACVR1	AFE	chr2	-	157738570-157760880	157738570-157751233	Cancer_cells:others;Fibroblasts:others;	108:220;165:163;	45:1;1:45;	0.29411764705882354;0.006024096385542169;	2.7251574137276437e-16;8.640785630285547e-10;	non-coding	TRUE	TRUE	FALSE	FALSE
ENSG00000144283	PKP4	AFE	chr2	+	158457218-158533180	158458307-158533180	Endothelial_cells:others;	141:232;	87:32;	0.3815789473684211;	2.513882469075009e-6;	non-coding	FALSE	FALSE	FALSE	FALSE
ENSG00000123636	BAZ2B	A5SS	chr2	-	159337077-159337567	159337077-159337462	Cancer_cells:others;Fibroblasts:others;	42:28;3:67;	55:100;30:125;	0.5670103092783505;0.9090909090909091;	7.570147251642344e-6;2.1606126339721294e-5;	in-frame	FALSE	FALSE	FALSE	FALSE
ENSG00000123636	BAZ2B	CE	chr2	-	159395834-159397345	159395834-159397074|159397100-159397345	Cancer_cells:others;Endothelial_cells:others;Fibroblasts:others;Myeloid_cells:others;	201:32;3:230;1:232;4:229;	55:333;60:328;99:289;76:312;	0.21484375;0.9523809523809523;0.99;0.95;	2.6171859764004942e-45;3.3701479821347317e-7;2.5521192392836227e-18;6.744488097507054e-10;	in-frame	FALSE	FALSE	FALSE	FALSE
ENSG00000123636	BAZ2B	AFE	chr2	-	159478721-159555823	159478721-159516279	B_cells:others;Cancer_cells:others;Mast_cells:others;Myeloid_cells:others;T_cells:others;	20:1458;745:733;20:1458;205:1273;22:1456;	54:441;51:444;0:495;12:483;308:187;	0.7297297297297297;0.06407035175879397;0.0;0.055299539170506916;0.9333333333333333;	1.063617610606128e-7;3.3405194977451694e-23;1.2809121073220433e-6;7.739075038020344e-21;1.6318316678165966e-149;	non-coding	FALSE	FALSE	FALSE	FALSE
ENSG00000123636	BAZ2B	AFE	chr2	-	159555865-159616242	159555865-159615394	Myeloid_cells:others;	363:1807;	19:656;	0.049738219895287955;	8.316058714085557e-23;	non-coding	FALSE	FALSE	FALSE	FALSE
ENSG00000226266	AC009961.1	AFE	chr2	-	159710894-159712078	159710894-159711921	Cancer_cells:others;	35:14;	9:29;	0.20454545454545456;	1.9990770840431914e-6;	non-coding	TRUE	FALSE	FALSE	FALSE
ENSG00000136536	2007-03-01	UN	chr2	+	159714598-159715681	159714598-159715533	T_cells:others;	65:105;	6:49;	0.08450704225352113;	0.00026710367487372833;	non-coding	TRUE	TRUE	FALSE	FALSE
ENSG00000153250	RBMS1	AFE	chr2	-	160367391-160493289	160367391-160407464	Myeloid_cells:others;	280:3506;	199:549;	0.4154488517745303;	9.783833565475616e-36;	coding-disruptive	FALSE	FALSE	FALSE	FALSE
ENSG00000136560	TANK	AFE	chr2	+	161137063-161179614	161160486-161179614	B_cells:others;Cancer_cells:others;Fibroblasts:others;T_cells:others;	394:3561;814:3141;192:3763;1955:2000;	124:3121;1235:2010;500:2745;960:2285;	0.23938223938223938;0.6027330405075647;0.7225433526011561;0.3293310463121784;	2.195870467572914e-12;3.2094546093142687e-19;1.1058932470971668e-42;4.596278892860172e-26;	non-coding	FALSE	FALSE	FALSE	FALSE
ENSG00000115290	GRB14	AFE	chr2	-	164547816-164619687	164547816-164568315	Endothelial_cells:others;	0:131;	14:304;	1.0;	4.472399867982859e-5;	coding-disruptive	FALSE	FALSE	FALSE	FALSE
ENSG00000082438	COBLL1	AFE	chr2	-	164743875-164841156	164743875-164761283	B_cells:others;Cancer_cells:others;Endothelial_cells:others;Fibroblasts:others;pDCs:others;	105:1886;1002:989;226:1765;560:1431;36:1955;	476:64;25:515;6:534;22:518;0:540;	0.8192771084337349;0.024342745861733205;0.02586206896551724;0.037800687285223365;0.0;	1.8188316623171198e-227;6.901981519170065e-81;8.649347837631605e-17;5.99752568273695e-32;4.428691928716744e-7;	coding-disruptive	FALSE	FALSE	FALSE	FALSE
ENSG00000115339	GALNT3	A5SS	chr2	-	165770808-165794489	165770808-165794015	B_cells:others;Cancer_cells:others;Myeloid_cells:others;	10:67;14:63;6:71;	29:2899;2702:226;20:2908;	0.7435897435897436;0.9948453608247423;0.7692307692307693;	1.1346944450273186e-5;8.692597444611203e-37;0.0009461097423489633;	non-coding	FALSE	FALSE	FALSE	FALSE
ENSG00000144362	PHOSPHO2	AFE	chr2	+	169697531-169735013	169734087-169735013	T_cells:others;	18:57;	48:2010;	0.7272727272727273;	1.47430137239145e-6;	non-coding	FALSE	FALSE	FALSE	FALSE
ENSG00000123600	METTL8	CE	chr2	-	171392197-171433883	171392197-171414603|171414726-171433883	Myeloid_cells:others;	17:687;	44:650;	0.7213114754098361;	4.40904549801679e-6;	non-coding	FALSE	FALSE	FALSE	FALSE
ENSG00000232788	AC078883.3	ALE	chr2	-	172464574-172495375	172481021-172495375	T_cells:others;	9:21;	37:18;	0.8043478260869565;	0.0002440997285579445;	non-coding	TRUE	FALSE	FALSE	FALSE
ENSG00000091409	ITGA6	CE	chr2	+	172498100-172504091	172498100-172501772|172501901-172504091	B_cells:others;T_cells:others;	16:211;6:221;	8:374;41:341;	0.3333333333333333;0.8723404255319149;	0.0006408025253371062;0.0004784439991731744;	in-frame	FALSE	FALSE	FALSE	FALSE
ENSG00000152256	PDK1	CE	chr2	+	172562291-172564503	172562291-172562741|172562800-172564503	Cancer_cells:others;	44:150;	7:101;	0.13725490196078433;	0.0014616157241672133;	in-frame	FALSE	FALSE	FALSE	FALSE
ENSG00000138433	CIR1	AFE	chr2	-	174351725-174378923	174351725-174365562	Myeloid_cells:others;	112:887;	62:8;	0.3563218390804598;	2.3422385076767844e-24;	non-coding	TRUE	TRUE	FALSE	FALSE
ENSG00000144306	SCRN3	AFE	chr2	+	174404315-174422885	174410503-174422885	Endothelial_cells:others;	7:113;	26:98;	0.7878787878787878;	0.00011117467154024995;	coding-disruptive	FALSE	FALSE	FALSE	FALSE
ENSG00000115935	WIPF1	AFE	chr2	-	174585611-174682774	174585611-174597601	Endothelial_cells:others;Fibroblasts:others;T_cells:others;	141:1832;911:1062;523:1450;	72:11325;98:11299;8637:2760;	0.3380281690140845;0.09712586719524281;0.9429039301310044;	3.658998264288428e-58;0.0;1.4525241972430565e-298;	non-coding	FALSE	FALSE	FALSE	FALSE
ENSG00000128656	CHN1	AFE	chr2	-	174846957-174877840	174846957-174847313	Cancer_cells:others;Endothelial_cells:others;T_cells:others;	6:14;10:10;0:20;	8:69;0:77;21:56;	0.5714285714285714;0.0;1.0;	0.00010305538474503361;8.454102116090438e-7;0.0009597173965484237;	coding-disruptive	FALSE	FALSE	FALSE	FALSE
ENSG00000224577	LINC01117	ALE	chr2	+	176639573-176789219	176639573-176655464	Endothelial_cells:others;	9:17;	24:257;	0.7272727272727273;	3.0375298408048688e-5;	non-coding	TRUE	FALSE	FALSE	FALSE
		AFE	chr2	+	176789363-176817327	176817091-176817327	Cancer_cells:others;	4:9;	46:1;	0.92;	0.0004963872203741623;	non-coding	TRUE	TRUE	FALSE	FALSE
ENSG00000116044	NFE2L2	AFE	chr2	-	177234271-177264532	177234271-177263403	Mast_cells:others;	30:13095;	24:2799;	0.4444444444444444;	5.769074265471087e-5;	coding-disruptive	FALSE	FALSE	FALSE	FALSE
ENSG00000079156	OSBPL6	AFE	chr2	+	178193939-178284927	178194674-178284927	Cancer_cells:others;Fibroblasts:others;	85:4;4:85;	188:129;105:212;	0.6886446886446886;0.963302752293578;	0.00037727894247170115;0.0009660145059715979;	non-coding	TRUE	FALSE	FALSE	FALSE
ENSG00000116095	PLEKHA3	CE	chr2	+	178485757-178490659	178485757-178488968|178489014-178490659	Myeloid_cells:others;	16:283;	11:24;	0.4074074074074074;	1.4575871493436246e-5;	coding-disruptive	FALSE	FALSE	FALSE	TRUE
ENSG00000115252	PDE1A	AFE	chr2	-	182264414-182522276	182264414-182426578	Cancer_cells:others;Endothelial_cells:others;Fibroblasts:others;	8:8;6:10;2:14;	4:153;4:153;148:9;	0.3333333333333333;0.4;0.9866666666666667;	0.0001093818979779789;0.000650760636346687;3.240128315326177e-7;	in-frame	FALSE	FALSE	FALSE	FALSE
ENSG00000162999	DUSP19	CE	chr2	+	183083554-183095431	183083554-183087040|183087192-183095431	Fibroblasts:others;	6:4;	13:57;	0.6842105263157895;	0.0004816811149703393;	in-frame	FALSE	FALSE	FALSE	FALSE
ENSG00000003436	TFPI	MXE	chr2	-	187503770-187520542|187520613-187554200	187503770-187544504|187544637-187554200	Cancer_cells:others;	41:69;	2:181;	0.046511627906976744;	1.1986674151565662e-8;	non-coding	FALSE	TRUE	FALSE	FALSE
ENSG00000064933	PMS1	ALE	chr2	+	189805754-189818017	189805754-189811841	Endothelial_cells:others;	7:164;	4:10;	0.36363636363636365;	8.387012642044767e-5;	non-coding	TRUE	TRUE	FALSE	FALSE
ENSG00000151689	INPP1	MXE	chr2	+	190343961-190348888|190349031-190360039	190343961-190359646|190359698-190360039	T_cells:others;	48:276;	51:101;	0.5151515151515151;	0.0013039470525416047;	non-coding	FALSE	FALSE	FALSE	FALSE
ENSG00000151690	MFSD6	AFE	chr2	+	190437561-190469758	190469649-190469758	T_cells:others;	37:96;	1:44;	0.02631578947368421;	0.00037557112486782864;	coding-disruptive	FALSE	FALSE	FALSE	FALSE
ENSG00000138411	HECW2	AFE	chr2	-	196343764-196433132	196343764-196361812	Endothelial_cells:others;Fibroblasts:others;	4:13;7:10;	230:5;3:232;	0.9829059829059829;0.3;	6.532938562921751e-14;3.999909220579987e-8;	coding-disruptive	FALSE	FALSE	FALSE	FALSE
ENSG00000065413	ANKRD44	A3SS	chr2	-	196989649-196993583	196990927-196993583	Myeloid_cells:others;T_cells:others;	55:28;11:72;	11:130;100:41;	0.16666666666666666;0.9009009009009009;	6.709885801014656e-18;1.99889594275434e-14;	in-frame	FALSE	FALSE	FALSE	FALSE
ENSG00000222017	AC011997.1	AFE	chr2	+	197693781-197698810	197698265-197698810	Cancer_cells:others;T_cells:others;	22:0;0:22;	2:104;64:42;	0.08333333333333333;1.0;	4.395675285204284e-7;6.498267218616041e-5;	non-coding	TRUE	TRUE	FALSE	FALSE
ENSG00000226124	FTCDNL1	ALE	chr2	-	199760835-199846075	199819757-199846075	Cancer_cells:others;	96:97;	124:45;	0.5636363636363636;	4.59174621995054e-5;	in-frame	FALSE	FALSE	FALSE	FALSE
ENSG00000226124	FTCDNL1	A5SS	chr2	-	199848969-199851072	199848969-199850740	Myeloid_cells:others;	57:401;	141:378;	0.7121212121212122;	7.713947020534973e-7;	non-coding	TRUE	FALSE	FALSE	FALSE
ENSG00000196141	SPATS2L	MXE	chr2	+	200329480-200378141|200378371-200389223	200329480-200383867|200384017-200389223	Fibroblasts:others;Myeloid_cells:others;T_cells:others;	52:974;39:987;742:284;	281:378;74:585;127:532;	0.8438438438438438;0.6548672566371682;0.14614499424626007;	3.1449546210359555e-23;4.963980731452444e-19;2.040397967023509e-43;	non-coding	FALSE	FALSE	FALSE	FALSE
ENSG00000196141	SPATS2L	AFE	chr2	+	200329480-200389223	200378371-200389223	T_cells:others;	929:6436;	734:208;	0.44137101623571856;	6.773121286724092e-250;	coding-disruptive	FALSE	FALSE	FALSE	FALSE
ENSG00000196141	SPATS2L	AFE	chr2	+	200459827-200467290	200467008-200467290	T_cells:others;	89:826;	60:1;	0.40268456375838924;	4.5419591167560305e-29;	non-coding	TRUE	TRUE	FALSE	FALSE
ENSG00000013441	CLK1	CE	chr2	-	200859746-200861238	200859746-200860125|200860215-200861238	Endothelial_cells:others;	31:247;	23:566;	0.42592592592592593;	6.505679589689244e-5;	coding-disruptive	FALSE	FALSE	TRUE	FALSE
ENSG00000155744	FAM126B	CE	chr2	-	200981871-200988262	200981871-200987365|200987532-200988262	Fibroblasts:others;	2:68;	8:21;	0.8;	2.2707597415314123e-6;	non-coding	FALSE	FALSE	FALSE	FALSE
ENSG00000003402	CFLAR	AFE	chr2	+	201116481-201129729	201118901-201129729	B_cells:others;Cancer_cells:others;Fibroblasts:others;T_cells:others;	167:3620;1730:2057;651:3136;492:3295;	610:4073;245:4438;77:4606;2737:1946;	0.7850707850707851;0.1240506329113924;0.10576923076923077;0.8476308454629916;	3.1954929450555814e-19;6.1780467647037694e-288;1.4573239715429455e-146;9.116653660727163e-286;	non-coding	FALSE	FALSE	FALSE	FALSE
ENSG00000115993	TRAK2	AFE	chr2	-	201401094-201407403	201401094-201402673	Cancer_cells:others;	121:47;	280:0;	0.6982543640897756;	0.0011317185107489627;	non-coding	TRUE	TRUE	FALSE	FALSE
ENSG00000155755	TMEM237	AFE	chr2	-	201640924-201643359	201640924-201642609	Myeloid_cells:others;T_cells:others;	32:1600;74:1558;	44:544;74:514;	0.5789473684210527;0.5;	1.0794273739386284e-7;6.635485417654312e-8;	in-frame	FALSE	FALSE	FALSE	FALSE
ENSG00000138395	CDK15	AFE	chr2	+	201806547-201807494	201806787-201807494	Fibroblasts:others;Mast_cells:others;	0:46;45:1;	58:1;1:58;	1.0;0.021739130434782608;	8.36064014507341e-13;8.360640145270021e-13;	coding-disruptive	FALSE	FALSE	FALSE	FALSE
ENSG00000114942	EEF1B2	IR	chr2	+	206159684-206159913	n.a.	T_cells:others;	90:670;	37:725;	0.29133858267716534;	2.9774917706367226e-6;	non-coding	TRUE	FALSE	FALSE	FALSE
ENSG00000144401	METTL21A	ALE	chr2	-	207582160-207621806	207613443-207621806	Fibroblasts:others;	75:212;	58:490;	0.43609022556390975;	1.0260131404426382e-9;	in-frame	FALSE	FALSE	FALSE	TRUE
		UN	chr2	+	207667564-207678542	207667564-207674950|207675073-207678542	B_cells:others;Myeloid_cells:others;	124:70;60:134;	37:90;84:43;	0.22981366459627328;0.5833333333333334;	3.094564397202901e-6;7.351015760838752e-7;	non-coding	TRUE	TRUE	FALSE	FALSE
ENSG00000030419	IKZF2	UN	chr2	-	213150247-213151413	213150247-213150567|213151041-213151413	Cancer_cells:others;T_cells:others;	20:35;24:31;	3:54;52:5;	0.13043478260869565;0.6842105263157895;	0.00028165912198023144;0.00026992068411120604;	non-coding	TRUE	TRUE	FALSE	FALSE
ENSG00000229267	AC016708.1	AFE	chr2	+	214809645-214833989	214810432-214833989	T_cells:others;	6:7;	5:184;	0.45454545454545453;	2.8420761012078414e-6;	non-coding	TRUE	FALSE	FALSE	FALSE
ENSG00000232485	AC098820.1	ALE	chr2	-	216488243-216498607	216497833-216498607	Myeloid_cells:others;	4:176;	20:155;	0.8333333333333334;	1.9862641078416942e-5;	non-coding	TRUE	TRUE	FALSE	FALSE
ENSG00000079308	TNS1	CE	chr2	-	217900512-217906335	217900512-217901710|217901823-217906335	Myeloid_cells:others;	34:472;	44:26;	0.5641025641025641;	6.052323345641888e-15;	non-coding	FALSE	FALSE	FALSE	FALSE
ENSG00000079308	TNS1	AFE	chr2	-	217920236-217978765	217920236-217943865	Cancer_cells:others;Endothelial_cells:others;Myeloid_cells:others;	92:296;18:370;4:384;	68:928;175:821;94:902;	0.425;0.9067357512953368;0.9591836734693877;	1.1115596787593183e-15;6.27685694799486e-8;7.25132719353652e-11;	coding-disruptive	FALSE	FALSE	FALSE	FALSE
ENSG00000079308	TNS1	AFE	chr2	-	217991056-218010100	217991056-218002840	Cancer_cells:others;Fibroblasts:others;	44:69;66:47;	57:321;317:61;	0.5643564356435643;0.8276762402088773;	1.4849844352793865e-7;2.1709789817150577e-8;	in-frame	FALSE	FALSE	FALSE	FALSE
ENSG00000163521	GLB1L	CE	chr2	-	219243631-219245229	219243631-219243779|219243942-219245229	Cancer_cells:others;	45:64;	58:23;	0.5631067961165048;	0.0002813578123952295;	non-coding	FALSE	FALSE	FALSE	FALSE
ENSG00000115661	STK16	A5SS	chr2	+	219245522-219245896	219245796-219245896	Fibroblasts:others;T_cells:others;	88:1031;302:817;	233:1056;155:1134;	0.7258566978193146;0.33916849015317285;	0.0006065382856506617;2.8625680715645185e-8;	non-coding	FALSE	FALSE	FALSE	FALSE
ENSG00000163082	SGPP2	AFE	chr2	+	222424078-222474568	222424821-222474568	Cancer_cells:others;	12:93;	127:157;	0.9136690647482014;	9.120377967300805e-5;	coding-disruptive	TRUE	FALSE	FALSE	FALSE
ENSG00000152056	AP1S3	AFE	chr2	-	223777869-223837839	223777869-223837448	Mast_cells:others;	17:61;	14:899;	0.45161290322580644;	2.7205459729837234e-7;	coding-disruptive	FALSE	FALSE	FALSE	FALSE
ENSG00000135900	MRPL44	AFE	chr2	+	223951064-223959534	223957651-223959534	B_cells:others;	164:7;	363:7531;	0.6888045540796964;	1.3206304362111093e-153;	coding-disruptive	TRUE	FALSE	FALSE	FALSE
ENSG00000135905	DOCK10	AFE	chr2	-	224931668-225042252	224931668-224946847	B_cells:others;Cancer_cells:others;Fibroblasts:others;Mast_cells:others;Myeloid_cells:others;	126:2836;183:2779;186:2776;63:2899;438:2524;	293:1679;41:1931;18:1954;0:1972;591:1381;	0.6992840095465394;0.18303571428571427;0.08823529411764706;0.0;0.5743440233236151;	2.0780507284091517e-44;1.1146824521403113e-9;9.346428398757568e-24;1.0519649759997492e-14;8.631210153682031e-30;	in-frame	FALSE	FALSE	FALSE	FALSE
ENSG00000144468	RHBDD1	CE	chr2	+	226836087-226864604	226836087-226838073|226839627-226864604	B_cells:others;	20:154;	53:69;	0.726027397260274;	1.2941803424626512e-5;	non-coding	FALSE	FALSE	FALSE	FALSE
ENSG00000168958	MFF	CE	chr2	+	227340380-227355677	227340380-227347226|227352573-227355677	Fibroblasts:others;T_cells:others;	90:698;143:645;	235:628;31:832;	0.7230769230769231;0.1781609195402299;	1.5794023700617504e-12;9.756122841416417e-23;	in-frame	FALSE	FALSE	FALSE	FALSE
ENSG00000115009	CCL20	AFE	chr2	+	227806569-227815454	227813987-227815454	Cancer_cells:others;Myeloid_cells:others;T_cells:others;	17:272;19:270;245:44;	451:747;588:610;151:1047;	0.9636752136752137;0.9686985172981878;0.3813131313131313;	1.0886520482391923e-19;1.0422789204416417e-25;8.740504541414429e-58;	coding-disruptive	TRUE	FALSE	FALSE	FALSE
		UN	chr2	+	231711947-231712461	231711947-231711975|231711977-231712461	Cancer_cells:others;	26:17;	2:10;	0.07142857142857142;	8.613687500501254e-5;	non-coding	TRUE	TRUE	FALSE	FALSE
ENSG00000144524	COPS7B	AFE	chr2	+	231781883-231788555	231786538-231788555	Fibroblasts:others;	383:1296;	198:1849;	0.3407917383820998;	4.3714849620318883e-16;	coding-disruptive	FALSE	FALSE	FALSE	FALSE
		A3SS	chr2	+	231791807-231794245	231791807-231794242	Cancer_cells:others;	15:23;	4:17;	0.21052631578947367;	0.00025737739209274004;	non-coding	TRUE	TRUE	FALSE	FALSE
ENSG00000204120	GIGYF2	CE	chr2	+	232697392-232703424	232697392-232700585|232700654-232703424	Endothelial_cells:others;	76:946;	44:1255;	0.36666666666666664;	0.0005119295040087729;	non-coding	FALSE	FALSE	FALSE	FALSE
ENSG00000066248	NGEF	AFE	chr2	-	232888107-232891358	232888107-232890934	Cancer_cells:others;	19:9;	44:4;	0.6984126984126984;	0.0005324600737666339;	coding-disruptive	FALSE	FALSE	FALSE	FALSE
ENSG00000085978	ATG16L1	CE	chr2	+	233273052-233274676	233273052-233273721|233273777-233274676	Fibroblasts:others;	1:46;	11:44;	0.9166666666666666;	0.00014748109945358958;	in-frame	FALSE	FALSE	FALSE	FALSE
ENSG00000077044	DGKD	AFE	chr2	+	233390483-233434380	233419421-233434380	Endothelial_cells:others;	3:361;	34:19;	0.918918918918919;	1.625830748816897e-26;	coding-disruptive	FALSE	FALSE	FALSE	FALSE
ENSG00000077044	DGKD	CE	chr2	+	233467203-233469371	233467203-233468423|233468553-233469371	Cancer_cells:others;	31:1;	100:194;	0.7633587786259542;	4.5592931027256564e-7;	coding-disruptive	TRUE	FALSE	FALSE	FALSE
ENSG00000085982	USP40	AFE	chr2	-	233489483-233491167	233489483-233489662	Cancer_cells:others;Endothelial_cells:others;Fibroblasts:others;Myeloid_cells:others;	137:95;19:213;53:179;18:214;	10:205;0:215;201:14;2:213;	0.06802721088435375;0.0;0.7913385826771654;0.1;	2.333116935416126e-18;4.684541953307609e-6;9.335871702438109e-35;1.8206980508505354e-7;	coding-disruptive	FALSE	FALSE	FALSE	FALSE
ENSG00000188042	ARL4C	UN	chr2	-	234495836-234496012	234495836-234495979	T_cells:others;	55:60;	27:4;	0.32926829268292684;	0.0006415320070340466;	non-coding	TRUE	TRUE	FALSE	FALSE
ENSG00000130147	SH3BP4	ALE	chr2	+	234952170-234995303	234952170-234952715	Cancer_cells:others;	486:255;	337:67;	0.4094775212636695;	2.049096499097156e-7;	coding-disruptive	FALSE	FALSE	FALSE	FALSE
ENSG00000124831	LRRFIP1	AFE	chr2	+	237627740-237708544	237692521-237708544	Cancer_cells:others;Fibroblasts:others;T_cells:others;	2698:2014;1285:3427;138:4574;	5566:19658;1161:24063;9960:15264;	0.6735237173281704;0.4746524938675388;0.9863339275103981;	2.0563090113308872e-212;0.0;0.0;	in-frame	FALSE	FALSE	FALSE	FALSE
		MXE	chr2	+	237708630-237727876|237727935-237748364	237708630-237739232|237739309-237748364	Myeloid_cells:others;T_cells:others;	17:169;47:139;	22:69;8:83;	0.5641025641025641;0.14545454545454545;	0.00032331536878522693;0.00034067883503726196;	non-coding	TRUE	TRUE	FALSE	FALSE
ENSG00000124831	LRRFIP1	ALE	chr2	+	237760205-237769943	237760205-237762603	Endothelial_cells:others;Fibroblasts:others;	155:77;61:171;	69:1508;99:1478;	0.3080357142857143;0.61875;	2.312168518940476e-84;8.391285153813787e-9;	in-frame	FALSE	FALSE	FALSE	TRUE
ENSG00000068024	HDAC4	AFE	chr2	-	239236664-239352678	239236664-239267341	B_cells:others;Cancer_cells:others;Endothelial_cells:others;Fibroblasts:others;T_cells:others;	17:301;129:189;19:299;42:276;88:230;	0:311;11:300;3:308;0:311;265:46;	0.0;0.07857142857142857;0.13636363636363635;0.0;0.7507082152974505;	3.9193660103716846e-8;5.096503969144804e-16;0.00043168813812399684;4.234121831986341e-10;9.591158072226728e-28;	non-coding	TRUE	TRUE	FALSE	FALSE
ENSG00000144504	ANKMY1	CE	chr2	-	240555055-240560731	240555055-240557190|240558619-240560731	B_cells:others;Cancer_cells:others;T_cells:others;	34:433;119:348;199:268;	0:131;112:19;9:122;	0.0;0.48484848484848486;0.04326923076923077;	5.7230316242588336e-5;3.430703976325342e-20;7.563262110578798e-9;	coding-disruptive	FALSE	FALSE	FALSE	FALSE
ENSG00000122085	MTERF4	CE	chr2	-	241094432-241097243	241094432-241096393|241096438-241097243	Myeloid_cells:others;	56:672;	47:1371;	0.4563106796116505;	4.3986630347484955e-7;	coding-disruptive	FALSE	FALSE	FALSE	FALSE
ENSG00000115687	PASK	CE	chr2	-	241108300-241112240	241108300-241108467|241108807-241112240	Endothelial_cells:others;	6:1119;	4:41;	0.4;	0.0002798967009840092;	non-coding	FALSE	FALSE	FALSE	FALSE
ENSG00000115677	HDLBP	AFE	chr2	-	241268541-241315102	241268541-241272761	B_cells:others;T_cells:others;	201:9248;1025:8424;	1024:7160;211:7973;	0.8359183673469388;0.17071197411003236;	9.828572986285808e-131;1.32556518056965e-106;	non-coding	FALSE	FALSE	FALSE	FALSE
ENSG00000180902	D2HGDH	ALE	chr2	+	241751388-241755849	241751388-241754631	T_cells:others;	25:100;	3:47;	0.10714285714285714;	0.00034817207183065145;	coding-disruptive	FALSE	FALSE	FALSE	TRUE
ENSG00000233806	LINC01237	AFE	chr2	+	241881478-241882560	241882129-241882560	Cancer_cells:others;T_cells:others;	95:198;130:163;	240:83;35:288;	0.7164179104477612;0.21212121212121213;	6.824384161523925e-9;6.798270947616791e-9;	non-coding	FALSE	FALSE	FALSE	FALSE
ENSG00000150995	ITPR1	AFE	chr3	+	4800600-4806103	4805042-4806103	Fibroblasts:others;T_cells:others;	21:104;24:101;	0:41;40:1;	0.0;0.625;	6.665097782594776e-5;1.7295756138277943e-10;	non-coding	TRUE	TRUE	FALSE	FALSE
ENSG00000150995	ITPR1	AFE	chr3	+	4806102-4811265	4806267-4811265	T_cells:others;	67:3;	154:145;	0.6968325791855203;	0.0013197205399432038;	coding-disruptive	TRUE	FALSE	FALSE	FALSE
ENSG00000150995	ITPR1	AFE	chr3	+	4818242-4836774	4834749-4836774	T_cells:others;	75:324;	48:3;	0.3902439024390244;	5.570796271284532e-15;	non-coding	TRUE	TRUE	FALSE	FALSE
ENSG00000235978	AC018816.1	AFE	chr3	-	4831018-4885723	4831018-4868531	Cancer_cells:others;Endothelial_cells:others;Fibroblasts:others;Myeloid_cells:others;T_cells:others;	1821:255;6:2070;32:2044;9:2067;188:1888;	45:351;85:311;68:328;30:366;159:237;	0.024115755627009645;0.9340659340659341;0.68;0.7692307692307693;0.45821325648414984;	7.138068802877532e-80;2.2531015296649627e-21;4.323941468228375e-10;8.424179615056803e-5;3.2934514246472017e-23;	non-coding	TRUE	TRUE	FALSE	FALSE
ENSG00000235831	BHLHE40-AS1	AFE	chr3	-	4900697-4979795	4900697-4906376	B_cells:others;Fibroblasts:others;T_cells:others;	9:107;12:104;62:54;	11:747;2:756;703:55;	0.55;0.14285714285714285;0.918954248366013;	0.0002720364680084657;1.4113481476252516e-5;6.655176937798897e-11;	non-coding	FALSE	FALSE	FALSE	FALSE
ENSG00000196220	SRGAP3	UN	chr3	-	9104842-9124725	9104842-9109457	Cancer_cells:others;Myeloid_cells:others;T_cells:others;	14:34;6:42;24:24;	0:23;22:1;0:23;	0.0;0.7857142857142857;0.0;	0.00024367344337915815;7.415333560844692e-10;9.409833757546154e-7;	non-coding	TRUE	TRUE	FALSE	FALSE
ENSG00000168137	SETD5	CE	chr3	+	9464672-9470459	9464672-9468519|9468575-9470459	Fibroblasts:others;	103:308;	9:128;	0.08035714285714286;	5.402376117221394e-5;	in-frame	FALSE	FALSE	FALSE	FALSE
ENSG00000214021	TTLL3	AFE	chr3	+	9809922-9810621	9810394-9810621	T_cells:others;	37:67;	53:703;	0.5888888888888889;	6.484489993553087e-8;	coding-disruptive	FALSE	FALSE	FALSE	FALSE
ENSG00000214021	TTLL3	CE	chr3	+	9829395-9834681	9829395-9833104|9833245-9834681	Fibroblasts:others;	103:119;	40:112;	0.27972027972027974;	0.0004894843649082233;	coding-disruptive	FALSE	FALSE	TRUE	FALSE
ENSG00000196639	HRH1	AFE	chr3	+	11137399-11259003	11154554-11259003	Cancer_cells:others;	40:28;	6:127;	0.13043478260869565;	6.89757311272072e-5;	non-coding	FALSE	FALSE	FALSE	FALSE
ENSG00000197548	ATG7	AFE	chr3	+	11426926-11554811	11544991-11554811	Cancer_cells:others;Endothelial_cells:others;Fibroblasts:others;Myeloid_cells:others;T_cells:others;	111:261;58:314;80:292;94:278;21:351;	12:498;2:508;486:24;4:506;5:505;	0.0975609756097561;0.03333333333333333;0.8586572438162544;0.04081632653061224;0.19230769230769232;	9.894240083862652e-24;1.277410889018639e-19;1.5288809257081331e-93;1.3171502989401364e-22;0.0012094246032059036;	non-coding	TRUE	TRUE	FALSE	FALSE
ENSG00000144560	VGLL4	AFE	chr3	-	11602022-11702971	11602022-11643437	Endothelial_cells:others;	359:8248;	211:1027;	0.3701754385964912;	5.546248781362431e-29;	in-frame	FALSE	FALSE	FALSE	FALSE
		UN	chr3	-	12836130-12840185	12836130-12836185|12839456-12840185	T_cells:others;	18:7;	2:12;	0.1;	5.638951620411506e-5;	non-coding	TRUE	TRUE	FALSE	FALSE
ENSG00000144711	IQSEC1	CE	chr3	-	12901522-12908349	12901522-12902773|12902822-12908349	Fibroblasts:others;Myeloid_cells:others;	6:97;17:86;	21:48;2:67;	0.7777777777777778;0.10526315789473684;	2.3549639374467102e-5;0.0005320172445395248;	coding-disruptive	FALSE	FALSE	FALSE	FALSE
ENSG00000144711	IQSEC1	AFE	chr3	-	12941865-13015578	12941865-12967387	Cancer_cells:others;Endothelial_cells:others;Fibroblasts:others;Myeloid_cells:others;T_cells:others;	6:318;0:324;1:323;71:253;226:98;	58:85;12:131;63:80;4:139;3:140;	0.90625;1.0;0.984375;0.05333333333333334;0.013100436681222707;	1.014510449382597e-12;1.241793408718131e-6;3.735247220398513e-29;1.939960717846165e-6;2.544925493589236e-31;	coding-disruptive	TRUE	FALSE	FALSE	FALSE
ENSG00000154814	OXNAD1	CE	chr3	+	16271722-16286342	16271722-16272145|16272321-16286342	Fibroblasts:others;T_cells:others;	8:151;102:57;	6:12;1:17;	0.42857142857142855;0.009708737864077669;	0.00033675365636301805;0.0012320480709104022;	in-frame	FALSE	FALSE	FALSE	TRUE
ENSG00000163576	EFHB	ALE	chr3	-	19936334-19946919	19946254-19946919	Cancer_cells:others;	36:20;	65:13;	0.6435643564356436;	4.082458320277162e-5;	coding-disruptive	FALSE	FALSE	FALSE	FALSE
ENSG00000170142	UBE2E1	UN	chr3	+	23806088-23807330	23806088-23807034|23807199-23807330	Fibroblasts:others;	7:43;	19:8;	0.7307692307692307;	0.00021496757111274988;	non-coding	TRUE	TRUE	FALSE	FALSE
ENSG00000033867	SLC4A7	CE	chr3	-	27376845-27383153	27376845-27379249|27379356-27383153	Myeloid_cells:others;	15:13;	45:395;	0.75;	6.197896975162777e-8;	in-frame	FALSE	FALSE	FALSE	FALSE
ENSG00000144642	RBMS3	AFE	chr3	+	29899755-29936086	29925127-29936086	Endothelial_cells:others;	21:277;	0:172;	0.0;	6.523826244687032e-5;	non-coding	TRUE	TRUE	FALSE	FALSE
ENSG00000144645	OSBPL10	AFE	chr3	-	31879830-31980899	31879830-31919387	Cancer_cells:others;	23:71;	16:3;	0.41025641025641024;	0.000537504171729245;	coding-disruptive	FALSE	FALSE	FALSE	FALSE
ENSG00000170266	GLB1	AFE	chr3	-	33053549-33058089	33053549-33055301	T_cells:others;	22:181;	27:7;	0.5510204081632653;	2.5667400079848007e-12;	non-coding	TRUE	TRUE	FALSE	FALSE
ENSG00000163539	CLASP2	CE	chr3	-	33551395-33559307	33551395-33559125|33559175-33559307	Cancer_cells:others;	32:15;	2:18;	0.058823529411764705;	0.000406672098619356;	in-frame	FALSE	FALSE	FALSE	FALSE
ENSG00000163539	CLASP2	AFE	chr3	-	33644903-33658974	33644903-33645282	Cancer_cells:others;	54:380;	17:4;	0.23943661971830985;	9.640927773862592e-9;	in-frame	FALSE	FALSE	FALSE	FALSE
ENSG00000170248	PDCD6IP	UN	chr3	+	33826580-33828853	33826580-33826970|33827739-33828853	Myeloid_cells:others;	23:223;	7:7;	0.23333333333333334;	0.0005901599382998574;	non-coding	TRUE	TRUE	FALSE	FALSE
ENSG00000093167	LRRFIP2	CE	chr3	-	37083806-37094792	37083806-37091467|37091538-37094792	Cancer_cells:others;Endothelial_cells:others;Fibroblasts:others;T_cells:others;	158:25;2:181;6:177;7:176;	62:181;37:206;79:164;33:210;	0.2818181818181818;0.9487179487179487;0.9294117647058824;0.825;	1.7935633589364606e-15;0.0006075319426141596;5.027861991343026e-7;0.0006661253379894092;	in-frame	FALSE	FALSE	FALSE	FALSE
ENSG00000093167	LRRFIP2	CE	chr3	-	37096660-37129063	37096660-37121492|37121691-37129063	Myeloid_cells:others;	36:518;	17:70;	0.32075471698113206;	5.363790484878512e-5;	in-frame	FALSE	FALSE	FALSE	FALSE
ENSG00000144674	GOLGA4	CE	chr3	+	37355187-37366080	37355187-37361243|37361305-37366080	Cancer_cells:others;Fibroblasts:others;Myeloid_cells:others;T_cells:others;	155:324;117:362;74:405;72:407;	458:98;42:514;13:543;12:544;	0.7471451876019576;0.2641509433962264;0.14942528735632185;0.14285714285714285;	4.7182125959551245e-31;7.384988128276996e-6;1.6250908219978004e-9;3.9544032969446496e-8;	in-frame	FALSE	FALSE	FALSE	FALSE
ENSG00000136059	VILL	UN	chr3	+	37998364-37998912	37998364-37998744|37998839-37998912	B_cells:others;T_cells:others;	1:52;24:29;	27:77;6:98;	0.9642857142857143;0.2;	2.985176390843646e-8;6.95658409487811e-8;	non-coding	TRUE	TRUE	FALSE	FALSE
ENSG00000187091	PLCD1	AFE	chr3	-	38020352-38029506	38020352-38024337	Fibroblasts:others;T_cells:others;	179:333;33:479;	139:1733;809:1063;	0.4371069182389937;0.9608076009501187;	1.0329274718449376e-45;1.1479796576826727e-44;	in-frame	FALSE	FALSE	FALSE	FALSE
ENSG00000114739	ACVR2B	AFE	chr3	+	38454374-38477287	38459689-38477287	Cancer_cells:others;Fibroblasts:others;	42:32;13:61;	86:1;0:87;	0.671875;0.0;	1.312769344788003e-6;5.476741532214934e-5;	non-coding	TRUE	TRUE	FALSE	FALSE
ENSG00000157036	EXOG	CE	chr3	+	38496530-38501355	38496530-38497629|38497778-38501355	Cancer_cells:others;T_cells:others;	30:275;180:125;	184:492;202:474;	0.8598130841121495;0.5287958115183246;	3.050082675711276e-6;3.2770270278210577e-13;	in-frame	FALSE	FALSE	FALSE	FALSE
		UN	chr3	-	39292950-39380904	39292950-39328946|39341772-39380904	Cancer_cells:others;T_cells:others;	17:3;2:18;	1:17;16:2;	0.05555555555555555;0.8888888888888888;	2.920618652889099e-6;6.908079529787097e-7;	non-coding	TRUE	TRUE	FALSE	FALSE
ENSG00000182606	TRAK1	AFE	chr3	+	42087400-42125420	42091560-42125420	Fibroblasts:others;	9:56;	45:20;	0.8333333333333334;	9.966584506361258e-6;	coding-disruptive	FALSE	FALSE	FALSE	FALSE
ENSG00000182606	TRAK1	AFE	chr3	+	42125614-42176814	42160473-42176814	Cancer_cells:others;Fibroblasts:others;Myeloid_cells:others;	34:56;20:70;14:76;	597:39;3:633;7:629;	0.9461172741679873;0.13043478260869565;0.3333333333333333;	1.0822858044534825e-29;4.2108607563972074e-14;3.556159724021326e-7;	in-frame	FALSE	FALSE	FALSE	FALSE
ENSG00000114857	NKTR	CE	chr3	+	42619708-42621429	42619708-42620016|42620043-42621429	Cancer_cells:others;	241:240;	97:275;	0.2869822485207101;	7.230348594471966e-7;	coding-disruptive	FALSE	FALSE	FALSE	TRUE
ENSG00000144648	ACKR2	CE	chr3	+	42819711-42864466	42819711-42839094|42851454-42864466	Cancer_cells:others;	60:2;	55:39;	0.4782608695652174;	0.000540343503503063;	non-coding	FALSE	FALSE	FALSE	FALSE
ENSG00000160746	ANO10	AFE	chr3	-	43366974-43432611	43366974-43417232	Cancer_cells:others;	190:159;	59:0;	0.23694779116465864;	3.791197654839781e-9;	non-coding	TRUE	TRUE	FALSE	FALSE
ENSG00000179152	TCAIM	ALE	chr3	+	44357876-44361365	44357876-44358217	Fibroblasts:others;	81:617;	50:868;	0.3816793893129771;	0.0007100321232555307;	in-frame	FALSE	FALSE	FALSE	TRUE
ENSG00000163827	LRRC2	UN	chr3	-	46545253-46551467	46545253-46545772	B_cells:others;T_cells:others;	6:295;244:57;	15:0;0:15;	0.7142857142857143;0.0;	2.741099775199016e-13;1.1972240543020193e-11;	non-coding	TRUE	TRUE	FALSE	FALSE
ENSG00000178038	ALS2CL	AFE	chr3	-	46677022-46678259	46677022-46677180	Cancer_cells:others;Fibroblasts:others;	13:15;3:25;	0:104;104:0;	0.0;0.9719626168224299;	1.1431726482547083e-7;2.4964533624775766e-20;	coding-disruptive	FALSE	FALSE	FALSE	FALSE
ENSG00000160799	CCDC12	AFE	chr3	-	46976780-46981932	46976780-46979474	Endothelial_cells:others;Fibroblasts:others;T_cells:others;	67:185;1:251;3:249;	14:180;26:168;48:146;	0.1728395061728395;0.9629629629629629;0.9411764705882353;	4.380578233745564e-17;5.545955722036951e-9;3.29174061316622e-12;	non-coding	FALSE	FALSE	FALSE	FALSE
ENSG00000181555	SETD2	AFE	chr3	-	47037777-47042561	47037777-47037874	Cancer_cells:others;T_cells:others;	273:315;118:470;	3:95;87:11;	0.010869565217391304;0.424390243902439;	1.100182775898414e-8;8.271394025547259e-22;	non-coding	TRUE	TRUE	FALSE	FALSE
ENSG00000114648	KLHL18	ALE	chr3	+	47283094-47319653	47283094-47287220	Fibroblasts:others;	164:1064;	113:1752;	0.40794223826714804;	5.031803198512733e-8;	coding-disruptive	FALSE	FALSE	FALSE	TRUE
ENSG00000047849	MAP4	A3SS	chr3	-	47852938-47853163	47853039-47853163	T_cells:others;	26:81;	43:474;	0.6231884057971014;	0.0008891880992664138;	coding-disruptive	FALSE	FALSE	FALSE	FALSE
ENSG00000068745	IP6K2	ALE	chr3	-	48693179-48695090	48694240-48695090	Cancer_cells:others;Myeloid_cells:others;T_cells:others;	457:595;81:971;264:788;	653:183;13:823;41:795;	0.5882882882882883;0.13829787234042554;0.13442622950819672;	4.1729608193974316e-29;1.4964846903658568e-8;1.2439776607503321e-18;	in-frame	FALSE	FALSE	FALSE	TRUE
ENSG00000186792	HYAL3	ALE	chr3	-	50295619-50299213	50297672-50299213	Cancer_cells:others;Fibroblasts:others;T_cells:others;	545:152;37:660;39:658;	744:847;261:1330;340:1251;	0.5771916214119472;0.8758389261744967;0.8970976253298153;	2.0136846397511695e-26;1.1580978321502235e-8;2.3129553731001986e-17;	in-frame	FALSE	FALSE	FALSE	FALSE
ENSG00000068001	HYAL2	AFE	chr3	-	50320535-50322653	50320535-50321366	B_cells:others;Cancer_cells:others;Endothelial_cells:others;Fibroblasts:others;Myeloid_cells:others;T_cells:others;	6:2653;33:2626;2541:118;45:2614;13:2646;21:2638;	42:3043;1721:1364;133:2952;619:2466;359:2726;202:2883;	0.875;0.9811858608893956;0.049738219895287955;0.9322289156626506;0.9650537634408602;0.905829596412556;	2.6514063059427097e-7;0.0;0.0;5.126406091316136e-160;2.9381521335446647e-53;2.2967688751206738e-42;	non-coding	FALSE	FALSE	FALSE	FALSE
ENSG00000068028	RASSF1	AFE	chr3	-	50332154-50337905	50332154-50337173	Cancer_cells:others;Mast_cells:others;Myeloid_cells:others;	105:1057;29:1133;303:859;	2218:3185;4:5399;183:5220;	0.9547998278088679;0.12121212121212122;0.3765432098765432;	8.531764872971041e-64;8.609295031069668e-15;7.517260477360103e-97;	in-frame	FALSE	FALSE	FALSE	FALSE
ENSG00000068028	RASSF1	AFE	chr3	-	50338011-50340556	50338011-50338143	B_cells:others;	112:2384;	44:181;	0.28205128205128205;	6.099772598669097e-9;	coding-disruptive	FALSE	FALSE	FALSE	FALSE
ENSG00000114738	MAPKAPK3	CE	chr3	+	50611737-50612848	50611737-50611994|50612129-50612848	Myeloid_cells:others;	17:60;	23:391;	0.575;	1.5118788862651702e-5;	non-coding	TRUE	FALSE	FALSE	FALSE
ENSG00000164088	PPM1M	AFE	chr3	+	52246048-52246695	52246314-52246695	Cancer_cells:others;	246:3291;	133:361;	0.35092348284960423;	1.6046149056551633e-8;	coding-disruptive	FALSE	FALSE	FALSE	FALSE
ENSG00000114854	TNNC1	AFE	chr3	-	52452513-52455287	52452513-52453992	Fibroblasts:others;T_cells:others;	3:86;18:71;	20:87;1:106;	0.8695652173913043;0.05263157894736842;	1.1131113725737016e-7;0.0007249676920904507;	coding-disruptive	TRUE	FALSE	FALSE	FALSE
ENSG00000010322	NISCH	UN	chr3	+	52490833-52491352	52491124-52491352	Myeloid_cells:others;	36:532;	26:6;	0.41935483870967744;	1.657585376595955e-17;	non-coding	TRUE	TRUE	FALSE	FALSE
ENSG00000168268	NT5DC2	AFE	chr3	-	52529334-52534533	52529334-52533506	Fibroblasts:others;	51:26;	118:280;	0.6982248520710059;	0.0009240911609569688;	in-frame	FALSE	FALSE	FALSE	FALSE
ENSG00000163938	GNL3	A5SS	chr3	+	52686202-52686769	52686425-52686769	B_cells:others;Endothelial_cells:others;T_cells:others;	62:369;10:421;23:408;	113:145;0:258;3:255;	0.6457142857142857;0.0;0.11538461538461539;	6.780310755074943e-12;1.0204212189317265e-5;0.0002898322010123261;	non-coding	FALSE	FALSE	FALSE	FALSE
ENSG00000157445	CACNA2D3	AFE	chr3	+	54899868-54968450	54968272-54968450	Cancer_cells:others;	18:75;	2:172;	0.1;	7.555314342688728e-5;	non-coding	TRUE	TRUE	FALSE	FALSE
ENSG00000163947	ARHGEF3	AFE	chr3	-	56773816-56882292	56773816-56801703	Endothelial_cells:others;Fibroblasts:others;Mast_cells:others;Myeloid_cells:others;	389:1522;95:1816;15:1896;30:1881;	183:3044;71:3156;1:3226;165:3062;	0.31993006993006995;0.42771084337349397;0.0625;0.8461538461538461;	6.2562853440483984e-46;2.2428431320774117e-6;3.8489220707565747e-7;9.185737191321699e-10;	in-frame	FALSE	FALSE	FALSE	FALSE
ENSG00000163947	ARHGEF3	AFE	chr3	-	56882354-56958823	56882354-56916309	B_cells:others;Cancer_cells:others;Fibroblasts:others;Mast_cells:others;Myeloid_cells:others;T_cells:others;	4:1324;830:498;244:1084;39:1289;48:1280;15:1313;	108:1673;46:1735;16:1765;1:1780;25:1756;1271:510;	0.9642857142857143;0.05251141552511415;0.06153846153846154;0.025;0.3424657534246575;0.9883359253499222;	2.4271095469668626e-10;2.6258637227701404e-155;9.311237818762411e-83;8.780127548579073e-18;4.683148021108949e-9;4.418914105502192e-284;	in-frame	FALSE	FALSE	FALSE	FALSE
ENSG00000186451	SPATA12	UN	chr3	+	57060786-57073366	57063449-57073366	Cancer_cells:others;Myeloid_cells:others;	70:18;9:79;	0:24;21:3;	0.0;0.7;	7.0476675410086456e-9;1.268486872561579e-6;	non-coding	TRUE	TRUE	FALSE	FALSE
ENSG00000163681	SLMAP	CE	chr3	+	57923023-57927296	57923023-57925845|57925934-57927296	Cancer_cells:others;Endothelial_cells:others;Fibroblasts:others;	90:16;0:106;2:104;	29:133;17:145;74:88;	0.24369747899159663;1.0;0.9736842105263158;	7.972299673443145e-17;8.548144975138795e-6;4.390880692586043e-12;	in-frame	FALSE	FALSE	FALSE	FALSE
ENSG00000198643	FAM3D	AFE	chr3	-	58655601-58666576	58655601-58657522	Cancer_cells:others;Endothelial_cells:others;	118:37;27:128;	907:19;1:925;	0.8848780487804878;0.03571428571428571;	2.42102004106865e-11;1.3839636121116761e-19;	non-coding	FALSE	FALSE	FALSE	FALSE
ENSG00000144724	PTPRG	UN	chr3	+	61562372-61748878	61562372-61569502|61637856-61748878	B_cells:others;	0:73;	15:2;	1.0;	8.309254114035627e-9;	non-coding	TRUE	TRUE	FALSE	FALSE
ENSG00000285399	AC104162.2	CE	chr3	+	63864688-63898399	63864688-63864898|63864999-63898399	Cancer_cells:others;	6:62;	24:37;	0.8;	1.5686336362681784e-6;	non-coding	FALSE	FALSE	FALSE	FALSE
ENSG00000163635	ATXN7	AFE	chr3	+	63952483-63979915	63967975-63979915	Cancer_cells:others;Endothelial_cells:others;Fibroblasts:others;Myeloid_cells:others;T_cells:others;	86:141;11:216;36:191;25:202;64:163;	61:1674;7:1728;43:1692;25:1710;1547:188;	0.41496598639455784;0.3888888888888889;0.5443037974683544;0.5;0.9602731222842955;	7.195173941799862e-29;3.001022414627171e-11;5.741665366310255e-13;3.8935028054257817e-10;1.437395505978012e-65;	in-frame	FALSE	FALSE	FALSE	FALSE
ENSG00000151276	MAGI1	AFE	chr3	-	65391358-65401530	65391358-65401439	Cancer_cells:others;Endothelial_cells:others;	0:45;44:1;	29:17;9:37;	1.0;0.16981132075471697;	2.68948691667232e-7;1.5650766703871385e-7;	coding-disruptive	FALSE	FALSE	FALSE	FALSE
ENSG00000151276	MAGI1	CE	chr3	-	65442849-65453258	65442849-65448022|65448057-65453258	Cancer_cells:others;Endothelial_cells:others;	33:4;4:33;	4:17;13:8;	0.10810810810810811;0.7647058823529411;	2.453020034460102e-6;0.0013708276444083466;	in-frame	FALSE	FALSE	FALSE	FALSE
ENSG00000114541	FRMD4B	AFE	chr3	-	69198774-69216263	69198774-69200371	Endothelial_cells:others;Myeloid_cells:others;T_cells:others;	41:76;27:90;14:103;	26:1219;15:1230;874:371;	0.3880597014925373;0.35714285714285715;0.9842342342342343;	1.0631603415354023e-21;1.9461152590901432e-26;4.215558194883591e-29;	coding-disruptive	FALSE	FALSE	FALSE	FALSE
ENSG00000114541	FRMD4B	AFE	chr3	-	69224690-69249226	69224690-69237097	Cancer_cells:others;Myeloid_cells:others;T_cells:others;	6:142;30:118;76:72;	66:86;3:149;26:126;	0.9166666666666666;0.09090909090909091;0.2549019607843137;	1.733252914720489e-12;2.2447567288677016e-6;1.4861950718687013e-7;	non-coding	TRUE	TRUE	FALSE	FALSE
ENSG00000114861	FOXP1	AFE	chr3	-	71053773-71112536	71053773-71064824	Endothelial_cells:others;Mast_cells:others;T_cells:others;	94:2394;52:2436;1179:1309;	432:2255;12:2675;661:2026;	0.8212927756653993;0.1875;0.3592391304347826;	4.645071687423594e-46;5.9369365087999e-7;9.455335927074835e-89;	coding-disruptive	FALSE	FALSE	FALSE	FALSE
ENSG00000114861	FOXP1	AFE	chr3	-	71112637-71198202	71112637-71130498	Cancer_cells:others;Mast_cells:others;	138:215;54:299;	234:1107;18:1323;	0.6290322580645161;0.25;	5.905361554096411e-5;4.9807689408406384e-20;	in-frame	FALSE	FALSE	FALSE	FALSE
ENSG00000114861	FOXP1	AFE	chr3	-	71198392-71299820	71198392-71208202	Mast_cells:others;T_cells:others;	67:1710;944:833;	195:15;0:210;	0.7442748091603053;0.0;	3.2220471212965502e-118;1.1010527712839037e-51;	non-coding	TRUE	TRUE	FALSE	FALSE
ENSG00000114861	FOXP1	AFE	chr3	-	71299880-71359150	71299880-71305878	B_cells:others;Myeloid_cells:others;	46:1395;54:1387;	271:726;10:987;	0.8548895899053628;0.15625;	2.083498009842968e-52;8.138619085965703e-5;	non-coding	FALSE	FALSE	FALSE	FALSE
ENSG00000114861	FOXP1	AFE	chr3	-	71359244-71493426	71359244-71360480	B_cells:others;	75:2198;	38:6;	0.336283185840708;	1.422397829568029e-30;	non-coding	FALSE	FALSE	FALSE	FALSE
ENSG00000241163	LINC00877	AFE	chr3	-	72100010-72100788	72100010-72100169	Fibroblasts:others;	11:126;	0:114;	0.0;	0.00041501929587158844;	non-coding	FALSE	FALSE	FALSE	FALSE
ENSG00000169855	ROBO1	A3SS	chr3	-	78635943-78639744	78636108-78639744	Endothelial_cells:others;	1:52;	18:82;	0.9473684210526315;	9.732867094805593e-6;	in-frame	FALSE	FALSE	FALSE	FALSE
ENSG00000064225	ST3GAL6	AFE	chr3	+	98756540-98768430	98763439-98768430	Cancer_cells:others;Endothelial_cells:others;Myeloid_cells:others;	173:48;31:190;6:215;	7:494;6:495;457:44;	0.03888888888888889;0.16216216216216217;0.9870410367170627;	4.438306546263408e-92;2.190073701487097e-15;1.8199450423195176e-104;	coding-disruptive	FALSE	FALSE	FALSE	FALSE
ENSG00000064225	ST3GAL6	CE	chr3	+	98770956-98772813	98770956-98771121|98771190-98772813	B_cells:others;	8:824;	14:290;	0.6363636363636364;	0.0008520934295606892;	coding-disruptive	FALSE	FALSE	FALSE	TRUE
ENSG00000036054	TBC1D23	CE	chr3	+	100310542-100316099	100310542-100311833|100311877-100316099	Cancer_cells:others;Fibroblasts:others;	52:30;1:81;	46:159;86:119;	0.46938775510204084;0.9885057471264368;	3.119842488993566e-9;6.944475314881836e-16;	in-frame	FALSE	FALSE	FALSE	FALSE
ENSG00000181458	TMEM45A	CE	chr3	+	100492928-100555209	100492928-100519462|100519608-100555209	T_cells:others;	14:3795;	24:1984;	0.631578947368421;	0.00020791468495380251;	coding-disruptive	FALSE	FALSE	FALSE	FALSE
ENSG00000144815	NXPE3	CE	chr3	+	101779324-101782110	101779324-101779734|101779900-101782110	B_cells:others;	108:985;	74:247;	0.4065934065934066;	6.613968835146177e-9;	non-coding	FALSE	FALSE	FALSE	FALSE
ENSG00000144802	NFKBIZ	AFE	chr3	+	101829688-101852085	101849917-101852085	B_cells:others;	17:76;	36:1113;	0.6792452830188679;	0.0005148339553364345;	coding-disruptive	FALSE	FALSE	FALSE	FALSE
ENSG00000114423	CBLB	A5SS	chr3	-	105867591-105868912	105867591-105868736	Fibroblasts:others;	229:3304;	723:3647;	0.759453781512605;	1.465255277694474e-23;	non-coding	FALSE	FALSE	FALSE	FALSE
		AFE	chr3	+	106042739-106178501	106177009-106178501	Myeloid_cells:others;T_cells:others;	30:7;2:35;	1:77;69:9;	0.03225806451612903;0.971830985915493;	1.7297731877952025e-11;3.3073248118589557e-12;	non-coding	TRUE	TRUE	FALSE	FALSE
ENSG00000242759	LINC00882	AFE	chr3	-	107129992-107240443	107129992-107209462	Cancer_cells:others;Fibroblasts:others;	324:184;164:344;	2:49;48:3;	0.006134969325153374;0.22641509433962265;	4.87594736524903e-8;2.1685329452078313e-8;	non-coding	TRUE	TRUE	FALSE	FALSE
ENSG00000196776	CD47	CE	chr3	-	108047292-108051939	108047292-108049619|108050602-108051939	Cancer_cells:others;Endothelial_cells:others;Fibroblasts:others;Myeloid_cells:others;	162:595;60:697;136:621;248:509;	333:129;6:456;19:443;17:445;	0.6727272727272727;0.09090909090909091;0.12258064516129032;0.06415094339622641;	3.8071757150381113e-35;1.5671776225179045e-6;4.339126142370028e-14;4.4620361084086575e-19;	coding-disruptive	FALSE	FALSE	FALSE	FALSE
ENSG00000198919	DZIP3	AFE	chr3	+	108589839-108605335	108602907-108605335	Cancer_cells:others;Endothelial_cells:others;Fibroblasts:others;Myeloid_cells:others;T_cells:others;	415:642;43:1014;242:815;72:985;232:825;	44:470;1:513;1:513;4:510;456:58;	0.09586056644880174;0.022727272727272728;0.00411522633744856;0.05263157894736842;0.6627906976744186;	4.738569406290168e-21;3.2941220687622447e-9;3.037310652580955e-39;5.068331834049245e-11;5.363741629013027e-109;	non-coding	FALSE	FALSE	FALSE	FALSE
ENSG00000163607	GTPBP8	CE	chr3	+	112993124-112996892	112993124-112995135|112995265-112996892	T_cells:others;	87:70;	105:217;	0.546875;	7.688231986630319e-5;	coding-disruptive	FALSE	FALSE	TRUE	FALSE
ENSG00000178075	GRAMD1C	AFE	chr3	+	113882832-113901031	113897813-113901031	Cancer_cells:others;Endothelial_cells:others;	19:26;10:35;	113:10;0:123;	0.8560606060606061;0.0;	1.2551511235823658e-7;5.541059927709046e-5;	coding-disruptive	FALSE	FALSE	FALSE	FALSE
ENSG00000181722	ZBTB20	AFE	chr3	-	114389105-114500352	114389105-114450023	B_cells:others;Cancer_cells:others;	24:1640;332:1332;	45:197;171:71;	0.6521739130434783;0.3399602385685885;	2.316956737740826e-31;9.61015275901646e-14;	non-coding	TRUE	TRUE	FALSE	FALSE
ENSG00000181722	ZBTB20	AFE	chr3	-	114500391-114693528	114500391-114624877	Endothelial_cells:others;	108:1908;	83:246;	0.43455497382198954;	3.151115330193465e-20;	non-coding	FALSE	FALSE	FALSE	FALSE
ENSG00000181722	ZBTB20	AFE	chr3	-	114974416-115100175	114974416-115071219	B_cells:others;Cancer_cells:others;Myeloid_cells:others;T_cells:others;	58:2159;996:1221;15:2202;348:1869;	132:1284;318:1098;61:1355;491:925;	0.6947368421052632;0.2420091324200913;0.8026315789473685;0.5852205005959475;	1.7159282900315006e-11;3.783471695444865e-19;2.0539162659414243e-10;1.6880504059656223e-28;	non-coding	FALSE	FALSE	FALSE	FALSE
ENSG00000181722	ZBTB20	UN	chr3	-	115077171-115110087	115077171-115100175|115100219-115110087	T_cells:others;	11:29;	1:36;	0.08333333333333333;	5.913386117871514e-5;	non-coding	TRUE	TRUE	FALSE	FALSE
ENSG00000176142	TMEM39A	CE	chr3	-	119434882-119436791	119434882-119435755|119435935-119436791	Endothelial_cells:others;	10:364;	20:42;	0.6666666666666666;	1.30374670625614e-11;	coding-disruptive	FALSE	FALSE	FALSE	TRUE
ENSG00000121577	POPDC2	AFE	chr3	-	119660063-119665251	119660063-119660520	Cancer_cells:others;Fibroblasts:others;T_cells:others;	11:21;2:30;10:22;	0:63;60:3;0:63;	0.0;0.967741935483871;0.0;	1.966243823903333e-5;3.4006378406365803e-15;3.3312059724731764e-6;	non-coding	FALSE	FALSE	FALSE	FALSE
ENSG00000173230	GOLGB1	UN	chr3	-	121681865-121690670	121681865-121682917|121682963-121690670	T_cells:others;	35:470;	12:21;	0.2553191489361702;	6.536387132469907e-5;	non-coding	TRUE	TRUE	FALSE	FALSE
ENSG00000173230	GOLGB1	CE	chr3	-	121718501-121722262	121718501-121719646|121719768-121722262	Cancer_cells:others;	28:51;	119:68;	0.8095238095238095;	1.2764330406486095e-5;	in-frame	FALSE	FALSE	FALSE	FALSE
ENSG00000145088	EAF2	CE	chr3	+	121844547-121857011	121844547-121854687|121854823-121857011	Fibroblasts:others;	77:555;	55:3076;	0.4166666666666667;	2.8672167685846366e-21;	coding-disruptive	FALSE	FALSE	TRUE	FALSE
ENSG00000114013	CD86	AFE	chr3	+	122055503-122091601	122078045-122091601	B_cells:others;Cancer_cells:others;Myeloid_cells:others;T_cells:others;	35:2730;34:2731;2656:109;20:2745;	314:209;20:503;143:380;40:483;	0.8997134670487106;0.37037037037037035;0.051089674883887104;0.6666666666666666;	1.9211579041783442e-190;5.658009827561133e-6;1.0841914986515389e-219;1.1986535581559492e-21;	coding-disruptive	FALSE	FALSE	FALSE	FALSE
ENSG00000239523	MYLK-AS1	ALE	chr3	+	123585801-123629491	123585801-123611235	Fibroblasts:others;	18:128;	8:205;	0.3076923076923077;	0.0007496044988178846;	non-coding	TRUE	TRUE	FALSE	FALSE
ENSG00000065534	MYLK	AFE	chr3	-	123620336-123626818	123620336-123620497	Cancer_cells:others;Endothelial_cells:others;Fibroblasts:others;	79:677;75:681;588:168;	617:33;0:650;30:620;	0.8864942528735632;0.0;0.04854368932038835;	7.281369796303828e-43;1.2148342176127593e-8;3.2008088934765805e-22;	coding-disruptive	FALSE	FALSE	FALSE	FALSE
ENSG00000065534	MYLK	AFE	chr3	-	123682310-123692735	123682310-123692283	Cancer_cells:others;Endothelial_cells:others;Fibroblasts:others;	24:199;8:215;189:34;	2:298;294:6;3:297;	0.07692307692307693;0.9735099337748344;0.015625;	8.110824703121028e-5;4.1263687751986377e-78;9.872389797135316e-62;	coding-disruptive	FALSE	FALSE	FALSE	FALSE
ENSG00000160145	KALRN	AFE	chr3	+	124563089-124632420	124584906-124632420	Endothelial_cells:others;	15:10;	15:382;	0.5;	2.302944564395582e-9;	in-frame	FALSE	FALSE	FALSE	FALSE
ENSG00000160145	KALRN	CE	chr3	+	124633953-124650808	124633953-124637208|124637303-124650808	Myeloid_cells:others;	0:35;	14:5;	1.0;	1.134945328341971e-5;	in-frame	FALSE	FALSE	FALSE	FALSE
ENSG00000173706	HEG1	CE	chr3	-	125013990-125019262	125013990-125014713|125015012-125019262	T_cells:others;	9:12;	9:109;	0.5;	0.00018276460731009804;	in-frame	FALSE	FALSE	FALSE	FALSE
ENSG00000221955	SLC12A8	AFE	chr3	-	125120686-125135669	125120686-125123530	Cancer_cells:others;Fibroblasts:others;	25:12;0:37;	3:134;107:30;	0.10714285714285714;1.0;	6.9503405020035465e-12;1.4973572599324278e-18;	coding-disruptive	FALSE	FALSE	FALSE	FALSE
ENSG00000221955	SLC12A8	AFE	chr3	-	125135782-125177743	125135782-125154809	Cancer_cells:others;Myeloid_cells:others;	19:0;0:19;	2:33;24:11;	0.09523809523809523;1.0;	1.3120192368367464e-6;0.0001925105913125426;	coding-disruptive	FALSE	FALSE	FALSE	FALSE
ENSG00000189366	ALG1L	AFE	chr3	-	125933696-125990422	125933696-125936898	Cancer_cells:others;T_cells:others;	93:64;32:125;	191:9;5:195;	0.6725352112676056;0.13513513513513514;	6.291235778337549e-13;1.8061999978570397e-8;	non-coding	TRUE	FALSE	FALSE	FALSE
ENSG00000250012	AC079848.1	ALE	chr3	+	126084452-126092565	126084452-126085359	Endothelial_cells:others;	4:13;	9:285;	0.6923076923076923;	3.4100958691964867e-5;	non-coding	FALSE	FALSE	FALSE	FALSE
ENSG00000159685	CHCHD6	AFE	chr3	+	126852730-126914680	126911843-126914680	Myeloid_cells:others;	9:265;	15:6;	0.625;	1.0893103655609693e-7;	non-coding	TRUE	TRUE	FALSE	FALSE
ENSG00000159685	CHCHD6	AFE	chr3	+	126914750-126957416	126957332-126957416	Cancer_cells:others;Endothelial_cells:others;Fibroblasts:others;Myeloid_cells:others;T_cells:others;	200:101;9:292;37:264;26:275;20:281;	48:396;1:443;6:438;374:70;4:440;	0.1935483870967742;0.1;0.13953488372093023;0.935;0.16666666666666666;	1.746437698983785e-59;0.0004303531693853437;1.3081230691120219e-11;1.569768416277726e-98;8.670798918345865e-6;	coding-disruptive	FALSE	FALSE	FALSE	FALSE
ENSG00000074416	MGLL	AFE	chr3	-	127722566-127781789	127722566-127735705	B_cells:others;	34:2518;	23:42;	0.40350877192982454;	1.1458989284857356e-10;	in-frame	FALSE	FALSE	FALSE	FALSE
ENSG00000132394	EEFSEC	AFE	chr3	+	128264781-128341233	128337092-128341233	Cancer_cells:others;	37:41;	42:2;	0.5316455696202531;	0.00037555503904079655;	coding-disruptive	FALSE	FALSE	FALSE	FALSE
ENSG00000179348	GATA2	AFE	chr3	-	128487076-128492899	128487076-128487711	Cancer_cells:others;Endothelial_cells:others;Mast_cells:others;	10:642;0:652;635:17;	201:563;527:237;19:745;	0.95260663507109;1.0;0.0290519877675841;	6.619531766119253e-26;9.023893226774576e-104;1.2789524172002159e-160;	non-coding	FALSE	FALSE	FALSE	FALSE
ENSG00000183624	HMCES	AFE	chr3	+	129278905-129279710	129279203-129279710	Cancer_cells:others;T_cells:others;	614:494;213:895;	94:419;262:251;	0.1327683615819209;0.5515789473684211;	5.120380324497988e-16;5.594581591077656e-18;	non-coding	FALSE	FALSE	FALSE	FALSE
ENSG00000206417	H1FX-AS1	AFE	chr3	+	129316535-129318543	129318310-129318543	Cancer_cells:others;	53:17;	41:56;	0.43617021276595747;	2.578490022905023e-5;	non-coding	TRUE	FALSE	FALSE	FALSE
ENSG00000163913	IFT122	AFE	chr3	+	129483682-129488257	129487927-129488257	Myeloid_cells:others;	4:96;	16:11;	0.8;	3.403656081963458e-5;	coding-disruptive	FALSE	FALSE	FALSE	FALSE
ENSG00000172765	TMCC1	AFE	chr3	-	129671264-129827803	129671264-129794324	Endothelial_cells:others;Fibroblasts:others;T_cells:others;	3:115;17:101;20:98;	11:16;0:27;0:27;	0.7857142857142857;0.0;0.0;	8.398059099938277e-8;0.0007394721128329178;0.00015778805542354467;	non-coding	TRUE	TRUE	FALSE	FALSE
ENSG00000172765	TMCC1	ALE	chr3	-	129832826-129880309	129848412-129880309	Fibroblasts:others;T_cells:others;	55:105;10:150;	9:101;30:80;	0.140625;0.75;	1.6081434860070476e-5;2.9470016274764496e-5;	coding-disruptive	FALSE	FALSE	FALSE	FALSE
ENSG00000113971	NPHP3	CE	chr3	-	132694965-132697260	132694965-132696731|132696813-132697260	T_cells:others;	10:27;	0:41;	0.0;	0.0002278716808772118;	coding-disruptive	FALSE	FALSE	TRUE	FALSE
ENSG00000158092	NCK1	AFE	chr3	+	136928227-136945583	136930594-136945583	B_cells:others;Endothelial_cells:others;Myeloid_cells:others;T_cells:others;	106:2527;171:2462;228:2405;813:1820;	5:2018;401:1622;415:1608;19:2004;	0.04504504504504504;0.701048951048951;0.645412130637636;0.02283653846153846;	3.0349319200028817e-17;4.998070694018286e-71;1.6120800709977129e-27;1.3272922389157959e-152;	in-frame	FALSE	FALSE	FALSE	FALSE
ENSG00000158186	MRAS	AFE	chr3	+	138348767-138372866	138349032-138372866	Fibroblasts:others;	451:33107;	300:5300;	0.3994673768308921;	0.00013120758664038616;	non-coding	FALSE	FALSE	FALSE	FALSE
ENSG00000177311	ZBTB38	UN	chr3	+	141369946-141381425	141369946-141379335|141379588-141381425	T_cells:others;	2:522;	31:4;	0.9393939393939394;	2.9465211142353457e-29;	non-coding	TRUE	TRUE	FALSE	FALSE
ENSG00000114126	TFDP2	AFE	chr3	-	142005544-142093061	142005544-142028579	Myeloid_cells:others;	4:266;	106:821;	0.9636363636363636;	3.8388632155061215e-6;	coding-disruptive	FALSE	FALSE	FALSE	FALSE
ENSG00000152952	PLOD2	CE	chr3	-	146076895-146079116	146076895-146077862|146077924-146079116	Cancer_cells:others;Fibroblasts:others;	289:22;5:306;	346:412;361:397;	0.5448818897637795;0.9863387978142076;	9.090910322379298e-34;3.7858624285336236e-39;	in-frame	FALSE	FALSE	FALSE	FALSE
ENSG00000153002	CPB1	AFE	chr3	+	148845626-148857457	148856788-148857457	Cancer_cells:others;Fibroblasts:others;	9445:65;6:9504;	61:59;58:62;	0.006416999789606565;0.90625;	0.000934876697470272;0.0006321077316271092;	coding-disruptive	FALSE	FALSE	FALSE	FALSE
ENSG00000163762	TM4SF18	A5SS	chr3	-	149333609-149334346	149333609-149333898	Cancer_cells:others;Endothelial_cells:others;	13:18;18:13;	19:0;0:19;	0.59375;0.0;	1.3609584887653e-5;1.3609584887653e-5;	non-coding	TRUE	TRUE	FALSE	FALSE
ENSG00000152601	MBNL1	MXE	chr3	+	152269092-152300205|152300367-152414941	152269092-152335111|152335230-152414941	Cancer_cells:others;Endothelial_cells:others;Fibroblasts:others;Myeloid_cells:others;T_cells:others;	111:294;26:379;81:324;45:360;119:286;	49:1284;25:1308;62:1271;46:1287;1035:298;	0.30625;0.49019607843137253;0.43356643356643354;0.5054945054945055;0.8968804159445407;	5.089370804112496e-18;8.147727722693198e-7;3.4917002327809605e-13;3.475328110324915e-6;5.254431091088113e-46;	non-coding	TRUE	TRUE	FALSE	FALSE
ENSG00000152601	MBNL1	CE	chr3	+	152445539-152447620	152445539-152446704|152446757-152447620	Cancer_cells:others;T_cells:others;	68:616;297:387;	167:81;36:212;	0.7106382978723405;0.10810810810810811;	2.7416717860874945e-48;4.972335706686893e-10;	in-frame	FALSE	FALSE	FALSE	FALSE
ENSG00000152601	MBNL1	CE	chr3	+	152447773-152456267	152447773-152455542|152455577-152456267	Cancer_cells:others;T_cells:others;	92:113;10:195;	100:771;418:453;	0.5208333333333334;0.9766355140186916;	4.289722796903129e-16;3.460315637510267e-27;	in-frame	FALSE	FALSE	FALSE	FALSE
ENSG00000169282	KCNAB1	AFE	chr3	+	156120886-156421616	156292128-156421616	Myeloid_cells:others;	1:44;	15:13;	0.9375;	2.8735837710609063e-5;	in-frame	FALSE	FALSE	FALSE	FALSE
ENSG00000169282	KCNAB1	AFE	chr3	+	156452936-156457453	156457358-156457453	Cancer_cells:others;Fibroblasts:others;	24:60;49:35;	81:3;1:83;	0.7714285714285715;0.02;	2.8724449907200865e-11;1.1636255541549584e-10;	coding-disruptive	FALSE	FALSE	FALSE	FALSE
ENSG00000197415	VEPH1	AFE	chr3	-	157495506-157533513	157495506-157499395	Cancer_cells:others;Endothelial_cells:others;Fibroblasts:others;	0:54;11:43;42:12;	518:15;1:532;1:532;	1.0;0.08333333333333333;0.023255813953488372;	1.295469381260793e-35;3.599382087359758e-8;2.5289120368310972e-28;	non-coding	FALSE	FALSE	FALSE	FALSE
ENSG00000151967	SCHIP1	AFE	chr3	+	159840214-159866163	159853457-159866163	Cancer_cells:others;Endothelial_cells:others;pDCs:others;	129:49;19:159;10:168;	2:209;203:8;0:211;	0.015267175572519083;0.9144144144144144;0.0;	1.469673481686525e-33;6.773250856869824e-42;7.139961404010698e-5;	in-frame	FALSE	FALSE	FALSE	FALSE
ENSG00000213186	TRIM59	AFE	chr3	-	160448795-160449717	160448795-160449445	Fibroblasts:others;	258:699;	189:190;	0.4228187919463087;	2.6733937616426435e-5;	non-coding	FALSE	FALSE	FALSE	FALSE
ENSG00000173905	GOLIM4	CE	chr3	-	168036994-168041392	168036994-168040786|168040869-168041392	B_cells:others;Fibroblasts:others;Myeloid_cells:others;T_cells:others;	8:151;4:155;47:112;42:117;	2:731;476:257;30:703;6:727;	0.2;0.9916666666666667;0.38961038961038963;0.125;	0.00047635656607381135;2.6678511195594063e-39;6.840092829435354e-11;1.2816571108692043e-18;	in-frame	FALSE	FALSE	FALSE	FALSE
ENSG00000173890	GPR160	A5SS	chr3	+	170038215-170038915	170038470-170038915	Cancer_cells:others;Endothelial_cells:others;Myeloid_cells:others;T_cells:others;	1214:311;48:1477;115:1410;61:1464;	1081:62;2:1141;11:1132;9:1134;	0.4710239651416122;0.04;0.0873015873015873;0.12857142857142856;	3.108379629134652e-5;0.00018599898096406087;0.0005075259824863886;0.0013677413770620827;	non-coding	FALSE	FALSE	FALSE	FALSE
ENSG00000173889	PHC3	CE	chr3	-	170136665-170171373	170136665-170145423|170149244-170171373	T_cells:others;	34:17;	95:328;	0.7364341085271318;	3.73584270813614e-7;	in-frame	FALSE	FALSE	FALSE	FALSE
ENSG00000075651	PLD1	AFE	chr3	-	171738082-171810399	171738082-171771195	Endothelial_cells:others;	67:329;	4:176;	0.056338028169014086;	1.8236875731722612e-7;	non-coding	FALSE	FALSE	FALSE	FALSE
ENSG00000075420	FNDC3B	ALE	chr3	+	172133546-172226871	172133546-172186712	Myeloid_cells:others;	154:1599;	100:365;	0.3937007874015748;	2.6573314669642174e-12;	in-frame	FALSE	FALSE	FALSE	TRUE
ENSG00000228221	LINC00578	AFE	chr3	+	177629555-177751911	177631959-177751911	Cancer_cells:others;Fibroblasts:others;	13:98;98:13;	103:7;0:110;	0.8879310344827587;0.0;	0.00022103751137457633;2.597752807796327e-6;	non-coding	TRUE	TRUE	FALSE	FALSE
ENSG00000171121	KCNMB3	AFE	chr3	-	179250934-179266649	179250934-179258948	Endothelial_cells:others;	47:7;	2:36;	0.04081632653061224;	3.837883053696697e-10;	in-frame	FALSE	FALSE	FALSE	FALSE
ENSG00000078070	MCCC1	CE	chr3	-	183086788-183094559	183086788-183092409|183092545-183094559	Fibroblasts:others;	131:610;	238:3361;	0.6449864498644986;	5.643122338712167e-14;	coding-disruptive	FALSE	FALSE	TRUE	FALSE
ENSG00000161203	AP2M1	CE	chr3	+	184180251-184180849	184180251-184180645|184180650-184180849	B_cells:others;T_cells:others;	29:633;152:510;	26:1824;99:1751;	0.4727272727272727;0.3944223107569721;	0.0005663091253292542;2.318864984072658e-23;	in-frame	FALSE	FALSE	FALSE	FALSE
ENSG00000156931	VPS8	CE	chr3	+	184920198-184924862	184920198-184922429|184922483-184924862	T_cells:others;	6:51;	9:3;	0.6;	0.0011623827962486835;	in-frame	FALSE	FALSE	FALSE	TRUE
ENSG00000156976	EIF4A2	CE	chr3	+	186787882-186789125	186787882-186788310|186788420-186789125	B_cells:others;T_cells:others;	62:2346;291:2117;	66:976;290:752;	0.515625;0.4991394148020654;	8.823962331428401e-5;8.268916513664421e-21;	non-coding	FALSE	FALSE	FALSE	FALSE
ENSG00000073849	ST6GAL1	AFE	chr3	+	186963926-187038742	186996673-187038742	B_cells:others;Cancer_cells:others;Endothelial_cells:others;Myeloid_cells:others;T_cells:others;	13:336;141:208;74:275;40:309;68:281;	590:31;16:605;1:620;6:615;2:619;	0.978441127694859;0.10191082802547771;0.013333333333333334;0.13043478260869565;0.02857142857142857;	3.616639187901248e-113;6.182294859856223e-22;2.605929348670449e-22;1.2328427457828339e-8;1.3684460088486818e-28;	non-coding	FALSE	FALSE	FALSE	FALSE
ENSG00000188001	TPRG1	UN	chr3	+	188947425-189000774	188947425-188952477|188979144-189000774	Cancer_cells:others;Myeloid_cells:others;	7:100;63:44;	15:1;1:15;	0.6818181818181818;0.015625;	5.0379629018375025e-5;0.000929026188373124;	non-coding	TRUE	TRUE	FALSE	FALSE
ENSG00000188001	TPRG1	AFE	chr3	+	189100204-189127057	189123700-189127057	Cancer_cells:others;T_cells:others;	659:34;1:692;	80:131;104:107;	0.10825439783491204;0.9904761904761905;	2.7643350509609704e-20;6.585961850544008e-26;	non-coding	FALSE	FALSE	FALSE	FALSE
ENSG00000196083	IL1RAP	CE	chr3	+	190514219-190564289	190514219-190556130|190556216-190564289	Myeloid_cells:others;	61:554;	112:443;	0.6473988439306358;	7.990130108453293e-6;	non-coding	FALSE	FALSE	FALSE	FALSE
ENSG00000152492	CCDC50	CE	chr3	+	191370036-191380159	191370036-191375062|191375589-191380159	Cancer_cells:others;Endothelial_cells:others;Fibroblasts:others;T_cells:others;pDCs:others;	73:506;99:480;131:448;54:525;78:501;	135:11;0:146;2:144;0:146;1:145;	0.6490384615384616;0.0;0.015037593984962405;0.0;0.012658227848101266;	3.8595123039882866e-47;5.81087928777679e-9;6.468025510057699e-8;6.785140020120907e-5;3.331776282270469e-5;	in-frame	FALSE	FALSE	FALSE	FALSE
ENSG00000133657	ATP13A3	AFE	chr3	-	194462236-194485794	194462236-194467977	Endothelial_cells:others;	0:57;	11:0;	1.0;	2.0885669312850065e-6;	non-coding	TRUE	TRUE	FALSE	FALSE
ENSG00000145014	TMEM44	AFE	chr3	-	194628509-194633563	194628509-194633079	Cancer_cells:others;Endothelial_cells:others;	267:125;22:370;	15:43;22:36;	0.05319148936170213;0.5;	0.00053281909043554;3.869858721927891e-7;	coding-disruptive	FALSE	FALSE	FALSE	FALSE
ENSG00000061938	TNK2	AFE	chr3	-	195888606-195907885	195888606-195892411	Endothelial_cells:others;Fibroblasts:others;T_cells:others;	0:83;0:83;58:25;	41:47;39:49;3:85;	1.0;1.0;0.04918032786885246;	1.1072265103454075e-6;1.21110607519098e-6;3.9941356891894114e-9;	coding-disruptive	TRUE	FALSE	FALSE	FALSE
ENSG00000075711	DLG1	MXE	chr3	-	197069260-197075837|197075870-197081051	197069260-197076586|197076682-197081051	Fibroblasts:others;	7:105;	31:80;	0.8157894736842105;	0.00038195675037949777;	in-frame	FALSE	FALSE	FALSE	FALSE
ENSG00000075711	DLG1	AFE	chr3	-	197297235-197298418	197297235-197297673	B_cells:others;Cancer_cells:others;T_cells:others;	11:593;397:207;57:547;	35:618;262:391;166:487;	0.7608695652173914;0.3975720789074355;0.7443946188340808;	0.0014100431503723933;1.0521294886654966e-8;1.4431390613697472e-9;	non-coding	FALSE	FALSE	FALSE	FALSE
ENSG00000145016	RUBCN	CE	chr3	-	197684217-197693715	197684217-197691074|197691148-197693715	Cancer_cells:others;	12:14;	0:19;	0.0;	0.00018267587191538864;	in-frame	FALSE	FALSE	FALSE	FALSE
ENSG00000114473	IQCG	AFE	chr3	-	197945686-197959529	197945686-197949839	Cancer_cells:others;Myeloid_cells:others;T_cells:others;	75:165;49:191;44:196;	229:51;14:266;7:273;	0.7532894736842105;0.2222222222222222;0.13725490196078433;	2.219146926598313e-17;1.2447021734087521e-6;6.618643669164221e-6;	non-coding	FALSE	FALSE	FALSE	FALSE
ENSG00000215375	MYL5	UN	chr4	+	674683-676004	674683-675778|675854-676004	Cancer_cells:others;	47:19;	20:19;	0.29850746268656714;	0.0014687838323093109;	non-coding	TRUE	TRUE	FALSE	FALSE
ENSG00000169026	SLC49A3	CE	chr4	-	684856-686532	684856-685835|686302-686532	Fibroblasts:others;	76:302;	47:636;	0.3821138211382114;	1.7760783972158987e-5;	in-frame	FALSE	FALSE	FALSE	FALSE
ENSG00000168993	CPLX1	AFE	chr4	-	786698-792433	786698-786981	Endothelial_cells:others;	5:110;	9:28;	0.6428571428571429;	1.7100696624429724e-5;	non-coding	TRUE	TRUE	FALSE	FALSE
		UN	chr4	-	1570971-1707216	1601304-1707216	Cancer_cells:others;	11:8;	5:10;	0.3125;	0.00040613569418886596;	non-coding	TRUE	TRUE	FALSE	FALSE
ENSG00000159733	ZFYVE28	AFE	chr4	-	2354073-2418285	2354073-2364486	Cancer_cells:others;T_cells:others;	3:85;70:18;	60:95;39:116;	0.9523809523809523;0.3577981651376147;	0.00026442052873513913;8.565554685440392e-5;	coding-disruptive	FALSE	FALSE	FALSE	FALSE
ENSG00000125386	FAM193A	AFE	chr4	+	2663288-2672121	2671908-2672121	Cancer_cells:others;	83:112;	22:1;	0.20952380952380953;	1.175701152617399e-5;	non-coding	TRUE	TRUE	FALSE	FALSE
ENSG00000168884	TNIP2	AFE	chr4	-	2745535-2747655	2745535-2746029	Myeloid_cells:others;	39:451;	22:34;	0.36065573770491804;	0.00017769349228212664;	coding-disruptive	FALSE	FALSE	FALSE	FALSE
ENSG00000087266	SH3BP2	AFE	chr4	+	2793138-2820614	2812477-2820614	B_cells:others;Cancer_cells:others;Endothelial_cells:others;Fibroblasts:others;Myeloid_cells:others;T_cells:others;pDCs:others;	14:1017;399:632;42:989;73:958;441:590;60:971;0:1031;	120:1398;35:1483;249:1269;16:1502;137:1381;935:583;20:1498;	0.8955223880597015;0.08064516129032258;0.8556701030927835;0.1797752808988764;0.2370242214532872;0.9396984924623115;1.0;	3.006288874999699e-8;1.280489249188874e-72;1.8028773197906824e-15;4.192190379729069e-23;2.3026220510783053e-83;1.205251276792902e-161;2.5377658975293743e-5;	coding-disruptive	FALSE	FALSE	FALSE	FALSE
ENSG00000197386	HTT	AFE	chr4	+	3199939-3204007	3203066-3204007	T_cells:others;	8:61;	11:9;	0.5789473684210527;	8.602695858236815e-5;	coding-disruptive	FALSE	FALSE	FALSE	FALSE
ENSG00000159788	RGS12	AFE	chr4	+	3343053-3386416	3370321-3386416	Cancer_cells:others;Fibroblasts:others;Myeloid_cells:others;	234:117;57:294;3:348;	1:206;2:205;190:17;	0.00425531914893617;0.03389830508474576;0.9844559585492227;	8.223562142045703e-43;1.8020494385081155e-12;3.3014104127908853e-80;	in-frame	FALSE	FALSE	FALSE	FALSE
ENSG00000145220	LYAR	AFE	chr4	-	4268615-4273583	4268615-4269429	Cancer_cells:others;Endothelial_cells:others;Fibroblasts:others;Myeloid_cells:others;T_cells:others;	175:326;29:472;76:425;70:431;131:370;	173:7906;37:8042;62:8017;84:7995;7605:474;	0.49712643678160917;0.5606060606060606;0.4492753623188406;0.5454545454545454;0.9830661840744571;	2.2914976287024427e-76;3.3639720739549936e-21;1.0234171842851438e-55;1.6465612525585753e-37;4.728225501606802e-226;	non-coding	TRUE	TRUE	FALSE	FALSE
ENSG00000132405	TBC1D14	AFE	chr4	+	6924111-6967304	6954338-6967304	Cancer_cells:others;Myeloid_cells:others;T_cells:others;	97:107;30:174;48:156;	75:6;0:81;0:81;	0.436046511627907;0.0;0.0;	1.2713553173462086e-10;0.00017710484297158994;2.2337486129827013e-7;	in-frame	FALSE	FALSE	FALSE	FALSE
ENSG00000132405	TBC1D14	AFE	chr4	+	6967424-6994184	6987349-6994184	Myeloid_cells:others;	35:264;	32:1508;	0.47761194029850745;	1.962055627767869e-15;	in-frame	FALSE	FALSE	FALSE	FALSE
		AFE	chr4	-	7651944-7653870	7651944-7652624	Myeloid_cells:others;T_cells:others;	56:5;0:61;	7:32;27:12;	0.1111111111111111;1.0;	2.2707734310483008e-11;3.794410203602451e-15;	non-coding	TRUE	TRUE	FALSE	FALSE
ENSG00000109667	SLC2A9	AFE	chr4	-	10019073-10025904	10019073-10021280	Cancer_cells:others;Myeloid_cells:others;	63:7;0:70;	61:435;358:138;	0.49193548387096775;1.0;	1.4110297362734034e-20;8.430947621726548e-29;	in-frame	FALSE	FALSE	FALSE	FALSE
ENSG00000048342	CC2D2A	AFE	chr4	+	15478806-15480704	15479328-15480704	Endothelial_cells:others;Myeloid_cells:others;	46:308;26:328;	2:491;1:492;	0.041666666666666664;0.037037037037037035;	2.2371043610423704e-12;1.1175152579365178e-9;	coding-disruptive	FALSE	FALSE	FALSE	FALSE
ENSG00000237765	FAM200B	CE	chr4	+	15681901-15686236	15681901-15684850|15684959-15686236	B_cells:others;	43:6555;	23:609;	0.3484848484848485;	9.76390369071757e-6;	non-coding	FALSE	FALSE	FALSE	FALSE
ENSG00000169744	LDB2	CE	chr4	-	16595875-16759158	16595875-16752407|16752458-16759158	T_cells:others;	18:1067;	6:23;	0.25;	0.00032004706095219724;	coding-disruptive	FALSE	FALSE	FALSE	TRUE
ENSG00000163138	PACRGL	CE	chr4	+	20700578-20704466	20700578-20700671|20700787-20704466	T_cells:others;	109:388;	23:247;	0.17424242424242425;	0.00036495453769010204;	non-coding	FALSE	FALSE	FALSE	FALSE
		CE	chr4	-	25190335-25196698	25190335-25191624|25191728-25196698	T_cells:others;	57:185;	31:249;	0.3522727272727273;	0.001364370397427898;	non-coding	TRUE	TRUE	FALSE	FALSE
ENSG00000181826	RELL1	ALE	chr4	-	37591217-37631385	37613342-37631385	Endothelial_cells:others;	2:31;	29:74;	0.9354838709677419;	0.000932181539485727;	non-coding	FALSE	FALSE	FALSE	FALSE
ENSG00000065882	TBC1D1	AFE	chr4	+	38054338-38089932	38078856-38089932	Myeloid_cells:others;	32:199;	10:2;	0.23809523809523808;	1.1700866617053485e-6;	non-coding	TRUE	TRUE	FALSE	FALSE
ENSG00000197712	FAM114A1	CE	chr4	+	38867834-38878071	38867834-38868398|38868546-38878071	Endothelial_cells:others;	104:1406;	108:5165;	0.5094339622641509;	1.4058414790516958e-5;	non-coding	FALSE	FALSE	FALSE	FALSE
ENSG00000163682	RPL9	A3SS	chr4	-	39456478-39457586	39456538-39457586	Endothelial_cells:others;	2:60;	21:117;	0.9130434782608695;	0.001413971869645673;	coding-disruptive	TRUE	FALSE	FALSE	FALSE
ENSG00000163683	SMIM14	AFE	chr4	-	39605180-39638739	39605180-39626984	B_cells:others;Cancer_cells:others;	1134:20719;15106:6747;	1885:100;45:1940;	0.6243789334216628;0.002970100983433437;	0.0;0.0;	non-coding	TRUE	TRUE	FALSE	FALSE
ENSG00000168421	RHOH	AFE	chr4	+	40191338-40242714	40197300-40242714	Cancer_cells:others;	556:138;	1938:9030;	0.7770649558941459;	9.072451304348691e-130;	non-coding	FALSE	FALSE	FALSE	FALSE
ENSG00000163694	RBM47	AFE	chr4	-	40544506-40630463	40544506-40629396	Cancer_cells:others;Myeloid_cells:others;	342:499;390:451;	217:29;17:229;	0.3881932021466905;0.04176904176904177;	1.2269854538063836e-21;2.824841330036479e-18;	non-coding	FALSE	FALSE	FALSE	FALSE
ENSG00000163697	APBB2	CE	chr4	-	40934699-40944865	40934699-40935077|40935139-40944865	Cancer_cells:others;Endothelial_cells:others;Fibroblasts:others;	40:5;0:45;1:44;	41:79;20:100;58:62;	0.5061728395061729;1.0;0.9830508474576272;	4.9204540114063356e-5;0.0006658964308883299;4.920166163652132e-5;	in-frame	FALSE	FALSE	FALSE	FALSE
ENSG00000163697	APBB2	AFE	chr4	-	41143142-41216506	41143142-41214405	Endothelial_cells:others;	133:74;	369:2943;	0.7350597609561753;	4.176434848344125e-58;	non-coding	FALSE	FALSE	FALSE	FALSE
ENSG00000064042	LIMCH1	AFE	chr4	+	41606004-41613466	41613098-41613466	Endothelial_cells:others;	80:268;	12:455;	0.13043478260869565;	8.573948014176307e-12;	in-frame	FALSE	FALSE	FALSE	FALSE
ENSG00000064042	LIMCH1	CE	chr4	+	41619440-41644500	41619440-41638932|41638967-41644500	Cancer_cells:others;Endothelial_cells:others;Fibroblasts:others;	139:10;1:148;5:144;	41:217;73:185;139:119;	0.22777777777777777;0.9864864864864865;0.9652777777777778;	2.9512696496281544e-48;2.68398198452602e-19;7.892470171859062e-21;	in-frame	FALSE	FALSE	FALSE	FALSE
ENSG00000064042	LIMCH1	CE	chr4	+	41666666-41671554	41666666-41670718|41670792-41671554	Cancer_cells:others;Endothelial_cells:others;Fibroblasts:others;	111:101;31:181;63:149;	48:2;0:50;1:49;	0.3018867924528302;0.0;0.015625;	3.8701748422491584e-11;0.0006605582537809971;2.4676503837436027e-7;	in-frame	FALSE	FALSE	FALSE	FALSE
ENSG00000170448	NFXL1	AFE	chr4	-	47914205-47914550	47914205-47914365	T_cells:others;	69:242;	16:261;	0.18823529411764706;	6.7651844171829716e-6;	non-coding	FALSE	FALSE	FALSE	FALSE
ENSG00000109171	SLAIN2	CE	chr4	+	48383784-48420125	48383784-48394576|48394653-48420125	Fibroblasts:others;	22:293;	90:189;	0.8035714285714286;	2.6455509988788247e-9;	in-frame	FALSE	FALSE	FALSE	FALSE
ENSG00000075539	FRYL	AFE	chr4	-	48515275-48521048	48515275-48520524	Cancer_cells:others;	37:90;	17:0;	0.3148148148148148;	1.697245545328075e-5;	coding-disruptive	FALSE	FALSE	FALSE	FALSE
ENSG00000075539	FRYL	CE	chr4	-	48596000-48602020	48596000-48598829|48598873-48602020	Cancer_cells:others;	7:33;	27:4;	0.7941176470588235;	7.39432299086163e-5;	non-coding	TRUE	TRUE	FALSE	FALSE
ENSG00000163069	SGCB	CE	chr4	-	52029863-52033431	52029863-52031852|52031961-52033431	T_cells:others;	267:3528;	158:389;	0.37176470588235294;	9.221446596185911e-35;	in-frame	FALSE	FALSE	FALSE	TRUE
ENSG00000134853	PDGFRA	AFE	chr4	+	54229415-54258757	54232171-54258757	Cancer_cells:others;Fibroblasts:others;	59:1477;1457:79;	88:49;49:88;	0.5986394557823129;0.03253652058432935;	4.657722785656567e-20;3.665138432527592e-17;	non-coding	TRUE	TRUE	FALSE	FALSE
ENSG00000090989	EXOC1	CE	chr4	+	55871958-55877917	55871958-55872755|55872808-55877917	Myeloid_cells:others;	10:153;	16:5;	0.6153846153846154;	2.3593108522686762e-7;	non-coding	TRUE	TRUE	FALSE	FALSE
ENSG00000090989	EXOC1	CE	chr4	+	55883928-55890223	55883928-55888888|55888932-55890223	Cancer_cells:others;Endothelial_cells:others;Fibroblasts:others;	20:166;26:160;48:138;	77:10;0:87;2:85;	0.7938144329896907;0.0;0.04;	1.5787038339114723e-22;8.053887405332948e-7;8.62275545118985e-8;	in-frame	FALSE	FALSE	FALSE	FALSE
ENSG00000109265	KIAA1211	AFE	chr4	+	56179430-56272321	56216273-56272321	Fibroblasts:others;	60:47;	17:0;	0.22077922077922077;	1.3787195144213475e-6;	non-coding	FALSE	FALSE	FALSE	FALSE
ENSG00000047315	POLR2B	UN	chr4	+	57017728-57020899	57020816-57020899	Endothelial_cells:others;	34:450;	9:1;	0.20930232558139536;	2.8994085303154437e-8;	non-coding	TRUE	TRUE	FALSE	FALSE
ENSG00000018189	RUFY3	AFE	chr4	+	70705294-70762519	70734593-70762519	T_cells:others;	39:371;	59:90;	0.6020408163265306;	2.8752418329146394e-12;	coding-disruptive	FALSE	FALSE	FALSE	FALSE
ENSG00000132466	ANKRD17	AFE	chr4	-	73177533-73258276	73177533-73222974	B_cells:others;	27:740;	0:358;	0.0;	1.400380960276471e-5;	in-frame	FALSE	FALSE	FALSE	FALSE
		CE	chr4	-	75084703-75127066	75084703-75121925|75122019-75127066	Cancer_cells:others;	141:2;	145:38;	0.506993006993007;	0.0005290376988435963;	non-coding	TRUE	TRUE	FALSE	FALSE
ENSG00000138768	USO1	CE	chr4	+	75793901-75799622	75793901-75795336|75795356-75799622	Cancer_cells:others;Endothelial_cells:others;	178:323;42:459;	111:18;0:129;	0.38408304498269896;0.0;	4.9914179207104965e-29;8.29525468462782e-5;	in-frame	FALSE	FALSE	FALSE	FALSE
ENSG00000138758	2011-09-01	ALE	chr4	+	77030970-77039743	77030970-77034497	Cancer_cells:others;Fibroblasts:others;T_cells:others;	6:136;120:22;1:141;	170:282;145:307;80:372;	0.9659090909090909;0.5471698113207547;0.9876543209876543;	4.719043189976491e-11;3.534164946149564e-17;3.8693905319696084e-8;	coding-disruptive	FALSE	FALSE	FALSE	FALSE
ENSG00000251442	LINC01094	CE	chr4	+	78649709-78680761	78649709-78662918|78663011-78680761	Myeloid_cells:others;	479:37;	361:63;	0.4297619047619048;	0.0007022040287716632;	non-coding	FALSE	FALSE	FALSE	FALSE
ENSG00000163297	ANTXR2	AFE	chr4	-	80071654-80073395	80071654-80072409	B_cells:others;Fibroblasts:others;Myeloid_cells:others;T_cells:others;	30:91;3:118;23:98;53:68;	14:334;215:133;16:332;48:300;	0.3181818181818182;0.9862385321100917;0.41025641025641024;0.4752475247524752;	1.2383885586504716e-6;2.7095510810587033e-26;1.0235033096759597e-5;0.0005831443589154379;	coding-disruptive	FALSE	FALSE	FALSE	FALSE
ENSG00000145284	SCD5	ALE	chr4	-	82680912-82705283	82694882-82705283	Myeloid_cells:others;	5:90;	22:3;	0.8148148148148148;	2.2289983946239856e-7;	non-coding	TRUE	TRUE	FALSE	FALSE
ENSG00000145284	SCD5	AFE	chr4	-	82705413-82798306	82705413-82713878	Cancer_cells:others;Myeloid_cells:others;	87:81;1:167;	0:34;33:1;	0.0;0.9705882352941176;	4.4566703975004695e-6;4.066323566347386e-19;	non-coding	TRUE	TRUE	FALSE	FALSE
ENSG00000138674	SEC31A	CE	chr4	-	82829058-82844386	82829058-82842140|82842481-82844386	B_cells:others;Cancer_cells:others;Fibroblasts:others;Myeloid_cells:others;T_cells:others;	3:721;58:666;597:127;11:713;9:715;	54:843;435:462;155:742;82:815;123:774;	0.9473684210526315;0.8823529411764706;0.20611702127659576;0.8817204301075269;0.9318181818181818;	6.058046317741385e-8;7.058668977122472e-58;6.064138113997512e-113;8.457088292381131e-8;3.830101550598058e-19;	in-frame	FALSE	FALSE	FALSE	FALSE
ENSG00000138674	SEC31A	CE	chr4	-	82857764-82863318	82857764-82861631|82862572-82863318	Cancer_cells:others;Fibroblasts:others;	142:129;44:227;	148:465;340:273;	0.5103448275862069;0.8854166666666666;	1.1010696514414633e-6;2.9534746067645014e-15;	in-frame	FALSE	FALSE	FALSE	FALSE
ENSG00000189308	LIN54	AFE	chr4	-	82984876-83012792	82984876-83010484	Cancer_cells:others;Myeloid_cells:others;T_cells:others;	254:212;60:406;86:380;	145:561;39:667;332:374;	0.3634085213032581;0.3939393939393939;0.7942583732057417;	3.1923247940467533e-18;0.00037018092967240054;3.024632870216964e-16;	non-coding	FALSE	FALSE	FALSE	FALSE
ENSG00000145287	PLAC8	AFE	chr4	-	83107950-83114666	83107950-83109728	Cancer_cells:others;	62:3374;	48:299;	0.43636363636363634;	4.2684136394450285e-18;	non-coding	FALSE	FALSE	FALSE	FALSE
ENSG00000163625	WDFY3	CE	chr4	-	84724594-84733382	84724594-84726861|84726911-84733382	Cancer_cells:others;Fibroblasts:others;	27:2;0:29;	16:30;14:32;	0.37209302325581395;1.0;	0.0006253912119232471;0.00010649916656543119;	in-frame	FALSE	FALSE	FALSE	FALSE
ENSG00000138639	ARHGAP24	AFE	chr4	+	85721972-85923648	85778965-85923648	B_cells:others;Endothelial_cells:others;Fibroblasts:others;Myeloid_cells:others;	39:51;0:90;15:75;23:67;	5:318;42:281;260:63;5:318;	0.11363636363636363;1.0;0.9454545454545454;0.17857142857142858;	2.0416897009357817e-22;8.468673782725234e-6;2.453204014853544e-24;3.0605920417523443e-13;	coding-disruptive	FALSE	FALSE	FALSE	FALSE
ENSG00000109339	MAPK10	CE	chr4	-	86102032-86107223	86102032-86103186|86103244-86107223	Fibroblasts:others;	35:2;	10:16;	0.2222222222222222;	0.0002157498464981113;	coding-disruptive	FALSE	FALSE	TRUE	FALSE
ENSG00000284968	AC093827.4	AFE	chr4	-	86933542-86935988	86933542-86934487	B_cells:others;Cancer_cells:others;Endothelial_cells:others;	38:265;78:225;65:238;	5:403;258:150;17:391;	0.11627906976744186;0.7678571428571429;0.2073170731707317;	5.846409850647532e-7;7.624241660480369e-16;1.1428985613772743e-13;	non-coding	FALSE	FALSE	FALSE	FALSE
ENSG00000138640	FAM13A	AFE	chr4	-	89029649-89111042	89029649-89056938	T_cells:others;	11:57;	5:1225;	0.3125;	4.3305844980765733e-11;	coding-disruptive	FALSE	FALSE	FALSE	FALSE
ENSG00000163110	PDLIM5	A3SS	chr4	+	94573393-94575943	94573393-94575616	Endothelial_cells:others;	69:50;	54:1739;	0.43902439024390244;	7.467423287239436e-46;	in-frame	FALSE	FALSE	FALSE	FALSE
ENSG00000153064	BANK1	CE	chr4	+	101790950-101855035	101790950-101829808|101830206-101855035	Myeloid_cells:others;	37:731;	28:1547;	0.4307692307692308;	0.0004996804106950465;	in-frame	FALSE	FALSE	FALSE	FALSE
ENSG00000109323	MANBA	CE	chr4	-	102669049-102671281	102669049-102670916|102671011-102671281	Cancer_cells:others;	27:49;	0:13;	0.0;	0.0007121541596279153;	in-frame	FALSE	FALSE	FALSE	TRUE
ENSG00000145354	CISD2	MXE	chr4	+	102869187-102874510|102874671-102885216	102869187-102882792|102882873-102885216	T_cells:others;	36:48;	50:331;	0.5813953488372093;	2.3525566202425946e-7;	non-coding	TRUE	FALSE	FALSE	FALSE
ENSG00000164038	SLC9B2	AFE	chr4	-	103067592-103077148	103067592-103076184	Cancer_cells:others;Fibroblasts:others;Myeloid_cells:others;	4:146;1:149;130:20;	118:422;130:410;13:527;	0.9672131147540983;0.9923664122137404;0.09090909090909091;	2.1446032035234787e-11;3.3780359636479726e-9;1.0599245682210782e-46;	non-coding	FALSE	FALSE	FALSE	FALSE
ENSG00000168772	CXXC4	MXE	chr4	-	104472366-104490744|104492059-104494701	104472366-104494506|104494581-104494701	Cancer_cells:others;Endothelial_cells:others;	80:26;23:83;	83:9;5:87;	0.50920245398773;0.17857142857142858;	0.00033904295606670086;6.52747804182594e-5;	in-frame	FALSE	FALSE	FALSE	FALSE
ENSG00000138795	LEF1	CE	chr4	-	108048751-108064336	108048751-108063623|108063663-108064336	Cancer_cells:others;	50:63;	76:584;	0.6031746031746031;	3.330715818719777e-6;	coding-disruptive	FALSE	FALSE	FALSE	FALSE
ENSG00000138795	LEF1	CE	chr4	-	108079614-108083356	108079614-108081586|108081669-108083356	Endothelial_cells:others;T_cells:others;	54:85;17:122;	27:411;283:155;	0.3333333333333333;0.9433333333333334;	1.866482594503766e-21;4.010537128961986e-23;	in-frame	FALSE	FALSE	FALSE	FALSE
ENSG00000138795	LEF1	AFE	chr4	-	108165163-108167555	108165163-108166272	T_cells:others;	370:295;	157:24;	0.29791271347248577;	1.1668145557655405e-7;	in-frame	FALSE	FALSE	FALSE	FALSE
ENSG00000232021	LEF1-AS1	AFE	chr4	+	108171979-108173419	108173058-108173419	Cancer_cells:others;T_cells:others;	7:241;85:163;	17:35;1:51;	0.7083333333333334;0.011627906976744186;	1.8354841018101366e-5;2.5898429371606775e-7;	non-coding	FALSE	FALSE	FALSE	FALSE
ENSG00000269893	SNHG8	IR	chr4	+	118278792-118278944	n.a.	Cancer_cells:others;Fibroblasts:others;T_cells:others;	706:431;61:1076;186:951;	2485:288;45:2728;70:2703;	0.77875274208712;0.42452830188679247;0.2734375;	3.455794195190004e-37;3.0319744713547844e-7;2.5259805123740255e-31;	non-coding	TRUE	FALSE	FALSE	FALSE
ENSG00000138735	PDE5A	AFE	chr4	-	119607297-119628520	119607297-119627150	Cancer_cells:others;Fibroblasts:others;	175:117;99:193;	12:180;175:17;	0.06417112299465241;0.6386861313868614;	8.924511672203982e-29;1.3324854319536104e-30;	in-frame	FALSE	FALSE	FALSE	FALSE
ENSG00000250938	AC108866.1	ALE	chr4	+	120150621-120335638	120150621-120165490	Fibroblasts:others;T_cells:others;	26:17;2:41;	22:66;23:65;	0.4583333333333333;0.92;	5.073093197262912e-5;0.00043019198953816697;	non-coding	FALSE	FALSE	FALSE	FALSE
ENSG00000138688	KIAA1109	CE	chr4	+	122315688-122316732	122315688-122316348|122316548-122316732	Cancer_cells:others;Fibroblasts:others;	24:60;23:61;	16:0;0:16;	0.4;0.0;	3.47072684669551e-5;0.0010600367513939994;	in-frame	FALSE	FALSE	FALSE	FALSE
ENSG00000164056	SPRY1	AFE	chr4	+	123398513-123401537	123399794-123401537	Cancer_cells:others;Fibroblasts:others;	81:282;91:272;	19:194;113:100;	0.19;0.553921568627451;	8.36629323315698e-8;1.5507400329720646e-9;	non-coding	FALSE	FALSE	FALSE	FALSE
ENSG00000249464	LINC01091	AFE	chr4	+	123829187-123925184	123924200-123925184	Fibroblasts:others;	17:0;	19:12;	0.5277777777777778;	0.0010252162634880634;	non-coding	TRUE	TRUE	FALSE	FALSE
ENSG00000138709	LARP1B	CE	chr4	+	128122188-128178431	128122188-128162194|128162317-128178431	Fibroblasts:others;	1:36;	16:82;	0.9411764705882353;	5.423119774834833e-5;	coding-disruptive	FALSE	FALSE	TRUE	FALSE
ENSG00000077684	JADE1	AFE	chr4	+	128810088-128831733	128811396-128831733	Endothelial_cells:others;T_cells:others;	0:64;33:31;	14:95;24:85;	1.0;0.42105263157894735;	2.1807256895845006e-5;5.943400661441993e-6;	non-coding	FALSE	FALSE	FALSE	FALSE
ENSG00000151470	C4orf33	AFE	chr4	+	129094028-129102602	129096209-129102602	Cancer_cells:others;	60:244;	191:201;	0.7609561752988048;	8.059186555517999e-6;	non-coding	FALSE	FALSE	FALSE	FALSE
ENSG00000164136	IL15	A5SS	chr4	+	141636748-141656186	141637224-141656186	Endothelial_cells:others;T_cells:others;	104:776;237:643;	78:209;16:271;	0.42857142857142855;0.06324110671936758;	3.9116775830696246e-8;1.8807324783427445e-15;	non-coding	FALSE	FALSE	FALSE	FALSE
ENSG00000109452	INPP4B	AFE	chr4	-	142305537-142314712	142305537-142305877	Fibroblasts:others;T_cells:others;	210:1706;1398:518;	200:6;1:205;	0.4878048780487805;0.0007147962830593281;	2.6922262319358782e-142;8.471896419919545e-106;	coding-disruptive	FALSE	FALSE	FALSE	FALSE
ENSG00000250326	AC104596.1	ALE	chr4	-	143111183-143184508	143178096-143184508	Fibroblasts:others;T_cells:others;	17:21;1:37;	20:130;42:108;	0.5405405405405406;0.9767441860465116;	0.00025192633338927623;8.730499574647917e-5;	non-coding	TRUE	FALSE	FALSE	FALSE
ENSG00000109458	GAB1	CE	chr4	+	143433716-143437999	143433716-143434088|143434168-143437999	Cancer_cells:others;	35:50;	18:2;	0.33962264150943394;	6.313925430921691e-5;	in-frame	FALSE	FALSE	FALSE	FALSE
ENSG00000109458	GAB1	CE	chr4	+	143440382-143459385	143440382-143457680|143457769-143459385	Fibroblasts:others;	14:91;	29:46;	0.6744186046511628;	0.0004383650143606759;	in-frame	FALSE	FALSE	FALSE	FALSE
ENSG00000170365	SMAD1	AFE	chr4	+	145482038-145514438	145483176-145514438	Endothelial_cells:others;	1001:3335;	439:108;	0.30486111111111114;	4.4174045466321966e-133;	non-coding	FALSE	FALSE	FALSE	FALSE
ENSG00000198589	LRBA	AFE	chr4	-	151014861-151015473	151014861-151015202	Endothelial_cells:others;Fibroblasts:others;Myeloid_cells:others;	78:1117;247:948;68:1127;	30:2033;22:2041;46:2017;	0.2777777777777778;0.08178438661710037;0.40350877192982454;	1.433610419450357e-7;1.315821720675441e-52;1.00437399719401e-7;	non-coding	FALSE	FALSE	FALSE	FALSE
ENSG00000109686	SH3D19	CE	chr4	-	151226086-151227760	151226086-151226168|151226240-151227760	Endothelial_cells:others;	51:542;	24:809;	0.32;	9.513770501584731e-7;	non-coding	FALSE	FALSE	FALSE	FALSE
ENSG00000059691	GATB	AFE	chr4	-	151679891-151688630	151679891-151686908	Cancer_cells:others;	55:57;	16:0;	0.22535211267605634;	0.00014133236964595193;	coding-disruptive	FALSE	FALSE	FALSE	FALSE
ENSG00000109670	FBXW7	AFE	chr4	-	152350124-152411303	152350124-152352470	B_cells:others;Endothelial_cells:others;Fibroblasts:others;T_cells:others;	36:124;10:150;17:143;45:115;	0:219;63:156;120:99;1:218;	0.0;0.863013698630137;0.8759124087591241;0.021739130434782608;	2.6429006217945952e-5;1.5365392183721343e-5;3.2479540445054737e-9;6.167036372540327e-15;	in-frame	FALSE	FALSE	FALSE	FALSE
ENSG00000164144	ARFIP1	CE	chr4	+	152863714-152872452	152863714-152870753|152870848-152872452	T_cells:others;	111:203;	29:746;	0.20714285714285716;	1.300630560440338e-34;	in-frame	FALSE	FALSE	FALSE	FALSE
ENSG00000137460	FHDC1	AFE	chr4	+	152936135-152942928	152937885-152942928	Cancer_cells:others;Fibroblasts:others;	20:3;1:22;	56:69;54:71;	0.7368421052631579;0.9818181818181818;	0.0008856038277479859;0.0002881882042944881;	non-coding	TRUE	TRUE	FALSE	FALSE
ENSG00000109654	TRIM2	AFE	chr4	+	153153270-153270338	153204560-153270338	T_cells:others;	19:39;	1:31;	0.05;	0.00023979374246681684;	non-coding	TRUE	TRUE	FALSE	FALSE
ENSG00000109654	TRIM2	AFE	chr4	+	153204560-153270335	153223039-153270335	T_cells:others;	0:117;	10:96;	1.0;	3.9455872380901466e-5;	coding-disruptive	FALSE	FALSE	FALSE	FALSE
ENSG00000121211	MND1	AFE	chr4	+	153344740-153350064	153345506-153350064	Fibroblasts:others;	23:422;	54:26;	0.7012987012987013;	9.028643909714985e-21;	coding-disruptive	FALSE	FALSE	FALSE	FALSE
ENSG00000205208	C4orf46	A5SS	chr4	-	158669768-158671997	158669768-158671616	Cancer_cells:others;Fibroblasts:others;	196:134;16:314;	221:421;138:504;	0.5299760191846523;0.8961038961038961;	1.8496267084557775e-5;2.2648987616261137e-10;	in-frame	FALSE	FALSE	FALSE	FALSE
ENSG00000109756	RAPGEF2	AFE	chr4	+	159238884-159241201	159241122-159241201	Fibroblasts:others;Myeloid_cells:others;	33:136;9:160;	1:82;49:34;	0.029411764705882353;0.8448275862068966;	1.1950556084595553e-6;4.988702031438295e-10;	in-frame	FALSE	FALSE	FALSE	FALSE
ENSG00000109756	RAPGEF2	CE	chr4	+	159241368-159304342	159241368-159243774|159243791-159304342	Endothelial_cells:others;Myeloid_cells:others;	57:53;13:97;	8:99;68:39;	0.12307692307692308;0.8395061728395061;	4.383511136759915e-9;3.7938956179688302e-6;	in-frame	FALSE	FALSE	FALSE	FALSE
ENSG00000164128	NPY1R	AFE	chr4	-	163326705-163344305	163326705-163332482	Cancer_cells:others;Fibroblasts:others;	18:26;23:21;	515:70;63:522;	0.9662288930581614;0.7325581395348837;	1.311547665040186e-6;4.033819970816134e-5;	non-coding	FALSE	FALSE	FALSE	FALSE
ENSG00000181381	DDX60L	ALE	chr4	-	168462040-168471747	168470837-168471747	Cancer_cells:others;	42:282;	21:16;	0.3333333333333333;	6.692090951445683e-6;	coding-disruptive	FALSE	FALSE	FALSE	TRUE
ENSG00000129116	PALLD	AFE	chr4	+	168631900-168668190	168654812-168668190	Cancer_cells:others;Fibroblasts:others;	141:412;389:164;	278:14;4:288;	0.6634844868735084;0.010178117048346057;	7.99872863477731e-46;5.882686827252861e-51;	non-coding	FALSE	FALSE	FALSE	FALSE
ENSG00000137601	NEK1	CE	chr4	-	169508331-169537809	169508331-169508769|169508852-169537809	Fibroblasts:others;	27:94;	28:8;	0.509090909090909;	2.629754911937613e-6;	in-frame	FALSE	FALSE	FALSE	FALSE
ENSG00000109572	CLCN3	AFE	chr4	+	169636088-169680050	169660448-169680050	Cancer_cells:others;Myeloid_cells:others;T_cells:others;	132:114;12:234;31:215;	481:143;2:622;19:605;	0.7846655791190864;0.14285714285714285;0.38;	0.00029328425593807964;8.174914034515895e-7;5.173203640043241e-5;	in-frame	FALSE	FALSE	FALSE	FALSE
ENSG00000109586	GALNT7	MXE	chr4	+	173295843-173297795|173297977-173302047	173295843-173298115|173298297-173302047	Cancer_cells:others;Endothelial_cells:others;Fibroblasts:others;	4:40;6:38;21:23;	290:78;5:363;19:349;	0.9863945578231292;0.45454545454545453;0.475;	1.615230837775128e-12;0.001009759871646224;2.7633844683435697e-11;	in-frame	FALSE	FALSE	FALSE	FALSE
ENSG00000272870	AC097534.2	AFE	chr4	-	173369610-173371734	173369610-173370292	Cancer_cells:others;	32:2;	42:89;	0.5675675675675675;	5.545950075346799e-8;	non-coding	TRUE	FALSE	FALSE	FALSE
ENSG00000150625	GPM6A	CE	chr4	-	175701767-176002309	175701767-175812191|175812249-176002309	B_cells:others;Cancer_cells:others;	33:43;1:75;	1:16;12:5;	0.029411764705882353;0.9230769230769231;	1.741898038337441e-6;3.164621793853677e-6;	coding-disruptive	FALSE	FALSE	FALSE	FALSE
ENSG00000168556	ING2	AFE	chr4	+	183505367-183510282	183506318-183510282	T_cells:others;	236:724;	120:1286;	0.33707865168539325;	6.793680384183293e-15;	in-frame	FALSE	FALSE	FALSE	FALSE
ENSG00000164303	ENPP6	AFE	chr4	-	184153733-184221133	184153733-184217579	Fibroblasts:others;	0:16;	18:2;	1.0;	0.0011623827972390129;	coding-disruptive	FALSE	FALSE	FALSE	FALSE
		AFE	chr4	+	184265790-184274009	184266486-184274009	B_cells:others;Endothelial_cells:others;	66:12;0:78;	2:29;19:12;	0.029411764705882353;1.0;	0.00019836464747481606;0.0007412950083386003;	non-coding	TRUE	TRUE	FALSE	FALSE
ENSG00000168310	IRF2	AFE	chr4	-	184390749-184398915	184390749-184392830	B_cells:others;Fibroblasts:others;Myeloid_cells:others;T_cells:others;	25:557;76:506;96:486;163:419;	3:429;4:428;283:149;6:426;	0.10714285714285714;0.05;0.7467018469656992;0.03550295857988166;	0.0011444903463236882;1.0503115115381491e-8;1.0134756874245653e-61;1.0815775700450396e-30;	non-coding	TRUE	TRUE	FALSE	FALSE
ENSG00000109762	SNX25	AFE	chr4	+	185353602-185357671	185357584-185357671	Cancer_cells:others;Endothelial_cells:others;Fibroblasts:others;T_cells:others;	85:95;20:160;46:134;21:159;	3:231;0:234;228:6;0:234;	0.03409090909090909;0.0;0.8321167883211679;0.0;	1.4674963655136331e-12;3.615577250260242e-8;2.856248513164592e-25;1.534195928100779e-5;	non-coding	TRUE	TRUE	FALSE	FALSE
ENSG00000186352	ANKRD37	CE	chr4	+	185396424-185397150	185396424-185396832|185396950-185397150	Endothelial_cells:others;	20:177;	66:8147;	0.7674418604651163;	2.5237410275292714e-6;	coding-disruptive	FALSE	FALSE	FALSE	FALSE
ENSG00000154556	SORBS2	ALE	chr4	-	185630598-185646668	185646071-185646668	Cancer_cells:others;Endothelial_cells:others;Fibroblasts:others;	120:54;22:152;29:145;	24:88;1:111;87:25;	0.16666666666666666;0.043478260869565216;0.75;	1.8049665414127535e-7;7.150569756141655e-8;3.405603166806602e-17;	non-coding	TRUE	TRUE	FALSE	FALSE
ENSG00000154556	SORBS2	AFE	chr4	-	185652728-185657424	185652728-185656615	Cancer_cells:others;Endothelial_cells:others;Fibroblasts:others;	197:47;21:223;25:219;	205:1532;22:1715;1503:234;	0.5099502487562189;0.5116279069767442;0.9836387434554974;	1.7928824699695624e-26;9.622290813529321e-15;7.054526494347675e-48;	in-frame	FALSE	FALSE	FALSE	FALSE
ENSG00000154556	SORBS2	AFE	chr4	-	185775366-185811664	185775366-185775702	Cancer_cells:others;Endothelial_cells:others;Fibroblasts:others;	1633:24;2:1655;8:1649;	110:46;32:124;14:142;	0.06310958118187034;0.9411764705882353;0.6363636363636364;	1.159092438983297e-24;1.0233340849852503e-21;2.815658956825066e-7;	non-coding	FALSE	FALSE	FALSE	FALSE
ENSG00000083857	FAT1	CE	chr4	-	186589220-186595689	186589220-186590368|186590403-186595689	Cancer_cells:others;Fibroblasts:others;	217:69;62:224;	16:189;181:24;	0.06866952789699571;0.7448559670781894;	9.794627972009091e-34;1.743422121472672e-30;	in-frame	FALSE	FALSE	FALSE	FALSE
ENSG00000109536	FRG1	CE	chr4	+	189952287-189957398	189952287-189953068|189955151-189957398	B_cells:others;	77:866;	145:5175;	0.6531531531531531;	0.00018620059617934997;	coding-disruptive	FALSE	FALSE	TRUE	FALSE
ENSG00000071539	TRIP13	UN	chr5	+	911996-914465	912598-914465	T_cells:others;	4:65;	13:6;	0.7647058823529411;	4.290907958253958e-5;	non-coding	TRUE	TRUE	FALSE	FALSE
ENSG00000049656	CLPTM1L	AFE	chr5	-	1325816-1330280	1325816-1326015	Cancer_cells:others;	572:372;	168:3;	0.22702702702702704;	4.280463090090273e-20;	coding-disruptive	FALSE	FALSE	FALSE	FALSE
ENSG00000188002	AC026412.1	AFE	chr5	-	1589365-1632845	1589365-1593113	B_cells:others;	1:501;	44:349;	0.9777777777777777;	0.0006363211633927503;	non-coding	TRUE	FALSE	FALSE	FALSE
ENSG00000248994	AC126768.2	AFE	chr5	+	1933985-2066526	1949261-2066526	Fibroblasts:others;	134:22;	2:23;	0.014705882352941176;	0.0009951276323421937;	non-coding	TRUE	TRUE	FALSE	FALSE
ENSG00000124275	MTRR	CE	chr5	+	7870923-7875258	7870923-7873373|7873526-7875258	Cancer_cells:others;T_cells:others;	564:1171;681:1054;	805:722;224:1303;	0.5880204528853178;0.24751381215469614;	4.680202043026658e-16;2.2678183631235392e-39;	coding-disruptive	FALSE	FALSE	TRUE	FALSE
ENSG00000038382	TRIO	AFE	chr5	+	14145021-14270825	14183959-14270825	Fibroblasts:others;	9:29;	16:0;	0.64;	0.0008677787469852751;	coding-disruptive	TRUE	FALSE	FALSE	FALSE
ENSG00000038382	TRIO	AFE	chr5	+	14420021-14461019	14441360-14461019	Cancer_cells:others;Endothelial_cells:others;Fibroblasts:others;	43:42;10:75;25:60;	3:196;0:199;194:5;	0.06521739130434782;0.0;0.8858447488584474;	9.054771876009985e-9;1.2887932673762263e-6;1.4086166513953147e-15;	in-frame	FALSE	FALSE	FALSE	FALSE
ENSG00000145555	MYO10	AFE	chr5	-	16711245-16754828	16711245-16738136	Fibroblasts:others;	51:216;	0:99;	0.0;	1.5136747494076522e-8;	coding-disruptive	FALSE	FALSE	FALSE	FALSE
ENSG00000183666	GUSBP1	ALE	chr5	+	21461866-21491321	21461866-21466619	Myeloid_cells:others;	33:968;	54:348;	0.6206896551724138;	2.052128876491583e-9;	non-coding	TRUE	TRUE	FALSE	FALSE
ENSG00000133401	PDZD2	AFE	chr5	+	31855168-31983155	31936346-31983155	Cancer_cells:others;Endothelial_cells:others;Fibroblasts:others;	36:186;37:185;144:78;	233:50;3:280;41:242;	0.8661710037174721;0.075;0.22162162162162163;	6.573954669277413e-31;9.804534602765076e-10;5.247326192721427e-18;	non-coding	FALSE	FALSE	FALSE	FALSE
ENSG00000082196	C1QTNF3	CE	chr5	-	34028883-34033304	34028883-34031710|34031804-34033304	Cancer_cells:others;Fibroblasts:others;	52:552;533:71;	28:13;6:35;	0.35;0.011131725417439703;	6.483713180427156e-8;9.401575707344845e-12;	non-coding	TRUE	TRUE	FALSE	FALSE
ENSG00000039560	RAI14	CE	chr5	+	34812208-34814583	34812208-34813574|34813660-34814583	Cancer_cells:others;Fibroblasts:others;	11:189;140:60;	109:47;22:134;	0.9083333333333333;0.13580246913580246;	3.0568172457756306e-20;8.568458971585569e-15;	in-frame	FALSE	FALSE	FALSE	FALSE
ENSG00000113456	RAD1	CE	chr5	-	34911812-34914695	34911812-34913470|34913578-34914695	Fibroblasts:others;	90:229;	74:494;	0.45121951219512196;	3.578717193064257e-7;	coding-disruptive	FALSE	FALSE	TRUE	FALSE
ENSG00000113594	LIFR	AFE	chr5	-	38530666-38557135	38530666-38556334	Endothelial_cells:others;Fibroblasts:others;	127:14;3:138;	202:197;93:306;	0.6139817629179332;0.96875;	1.0191603521876463e-10;1.0753519124591388e-7;	non-coding	FALSE	FALSE	FALSE	FALSE
ENSG00000249740	OSMR-AS1	ALE	chr5	-	38796469-38845668	38843937-38845668	Cancer_cells:others;Fibroblasts:others;	53:153;151:55;	66:32;30:68;	0.5546218487394958;0.16574585635359115;	0.00016848793218159536;1.6291604965952225e-5;	non-coding	FALSE	FALSE	FALSE	FALSE
ENSG00000082074	FYB1	CE	chr5	-	39124278-39127741	39124278-39125998|39126135-39127741	Myeloid_cells:others;T_cells:others;pDCs:others;	16:884;776:124;0:900;	713:163;81:795;14:862;	0.9780521262002744;0.09451575262543757;1.0;	1.9266235962273046e-243;1.3543797680432598e-223;3.5682227219849505e-5;	in-frame	FALSE	FALSE	FALSE	FALSE
ENSG00000082074	FYB1	AFE	chr5	-	39202987-39270569	39202987-39219443	Myeloid_cells:others;T_cells:others;	195:1216;1150:261;	5018:1121;66:6073;	0.9625935162094763;0.054276315789473686;	0.0;0.0;	coding-disruptive	FALSE	FALSE	FALSE	FALSE
ENSG00000083720	OXCT1	AFE	chr5	-	41794078-41794677	41794078-41794422	Cancer_cells:others;Fibroblasts:others;T_cells:others;	77:89;23:143;47:119;	3:34;33:4;0:37;	0.0375;0.5892857142857143;0.0;	0.0008149010286861335;5.186917923228716e-10;3.693929144883074e-5;	coding-disruptive	FALSE	FALSE	FALSE	FALSE
ENSG00000177738	AC025171.1	AFE	chr5	-	43015150-43067087	43015150-43043056	B_cells:others;Cancer_cells:others;T_cells:others;	1:443;249:195;30:414;	14:267;48:233;129:152;	0.9333333333333333;0.16161616161616163;0.8113207547169812;	0.0010898440270388568;5.622892705880633e-17;2.7376944322294497e-28;	non-coding	TRUE	TRUE	FALSE	FALSE
ENSG00000215068	AC025171.2	CE	chr5	+	43043567-43050559	43043567-43044699|43044885-43050559	Endothelial_cells:others;T_cells:others;	25:291;125:191;	51:224;51:224;	0.6710526315789473;0.2897727272727273;	3.878279098451397e-6;0.0003966266858382313;	non-coding	TRUE	FALSE	FALSE	FALSE
ENSG00000172262	ZNF131	AFE	chr5	+	43121123-43122039	43121828-43122039	Fibroblasts:others;	236:3278;	139:623;	0.37066666666666664;	3.765739459130051e-17;	non-coding	FALSE	FALSE	FALSE	FALSE
ENSG00000151882	CCL28	AFE	chr5	-	43388476-43412253	43388476-43397035	B_cells:others;Cancer_cells:others;Endothelial_cells:others;Fibroblasts:others;Myeloid_cells:others;T_cells:others;	6:2452;2402:56;8:2450;7:2451;27:2431;8:2450;	72:1062;324:810;40:1094;56:1078;59:1075;573:561;	0.9230769230769231;0.11885546588407923;0.8333333333333334;0.8888888888888888;0.686046511627907;0.9862306368330465;	2.1446185578922446e-18;1.57136514659298e-282;6.904755581109068e-12;3.228971442291576e-16;7.079099476589724e-8;4.359073424502193e-192;	coding-disruptive	FALSE	FALSE	FALSE	FALSE
ENSG00000172244	C5orf34	CE	chr5	-	43508666-43514806	43508666-43509145|43509375-43514806	Myeloid_cells:others;	0:58;	15:112;	1.0;	0.00018680116292744338;	coding-disruptive	FALSE	FALSE	FALSE	FALSE
ENSG00000172239	PAIP1	A5SS	chr5	-	43555999-43556819	43555999-43556582	Mast_cells:others;Myeloid_cells:others;	26:6016;510:5532;	8:7499;253:7254;	0.23529411764705882;0.3315858453473132;	0.0009438941658903952;1.440608998851003e-41;	in-frame	FALSE	FALSE	FALSE	FALSE
ENSG00000151883	PARP8	AFE	chr5	+	50666069-50667085	50666997-50667085	Fibroblasts:others;Myeloid_cells:others;	32:3818;36:3814;	20:284;18:286;	0.38461538461538464;0.3333333333333333;	9.231611160150648e-9;4.1381026122482824e-8;	non-coding	FALSE	FALSE	FALSE	FALSE
ENSG00000155542	SETD9	CE	chr5	+	56909743-56913011	56909743-56911169|56911536-56913011	B_cells:others;	20:1602;	66:1683;	0.7674418604651163;	0.00015989272631366773;	coding-disruptive	FALSE	FALSE	TRUE	FALSE
ENSG00000113448	PDE4D	AFE	chr5	-	59038971-59180595	59038971-59039058	Cancer_cells:others;T_cells:others;	25:11;3:33;	10:484;427:67;	0.2857142857142857;0.9930232558139535;	3.3740901420372574e-9;7.625122143203488e-13;	coding-disruptive	FALSE	FALSE	FALSE	FALSE
ENSG00000086200	IPO11	AFE	chr5	+	62537289-62550367	62548450-62550367	Cancer_cells:others;Myeloid_cells:others;	43:42;8:77;	0:17;17:0;	0.0;0.68;	5.521601785121982e-6;4.248623155992558e-12;	non-coding	TRUE	TRUE	FALSE	FALSE
ENSG00000086200	IPO11	AFE	chr5	+	62551336-62561136	62554010-62561136	Cancer_cells:others;Endothelial_cells:others;Myeloid_cells:others;	52:61;8:105;25:88;	2:34;34:2;0:36;	0.037037037037037035;0.8095238095238095;0.0;	0.00012131154097679971;3.801711512122047e-14;0.0001849352393759643;	non-coding	TRUE	TRUE	FALSE	FALSE
ENSG00000153015	CWC27	AFE	chr5	+	64804386-64885443	64873592-64885443	Endothelial_cells:others;	34:413;	22:1;	0.39285714285714285;	8.723926692085937e-16;	non-coding	TRUE	TRUE	FALSE	FALSE
ENSG00000112851	ERBIN	CE	chr5	+	66054951-66076316	66054951-66075024|66075230-66076316	Cancer_cells:others;Fibroblasts:others;	11:131;60:82;	252:237;51:438;	0.9581749049429658;0.4594594594594595;	5.522938647436511e-21;6.211764697780756e-13;	in-frame	FALSE	FALSE	FALSE	FALSE
ENSG00000069020	MAST4	AFE	chr5	+	66788794-66899951	66828882-66899951	Cancer_cells:others;Endothelial_cells:others;Mast_cells:others;T_cells:others;	192:26;2:216;2:216;4:214;	26:570;113:483;50:546;363:233;	0.11926605504587157;0.9826086956521739;0.9615384615384616;0.989100817438692;	9.026209569252928e-31;1.321080120452875e-16;9.269906884946786e-5;1.9436565600574832e-8;	in-frame	FALSE	FALSE	FALSE	FALSE
ENSG00000069020	MAST4	AFE	chr5	+	66917018-67054404	67005085-67054404	Cancer_cells:others;Mast_cells:others;	27:205;27:205;	216:194;1:409;	0.8888888888888888;0.03571428571428571;	2.510191743526073e-11;0.00026137743767795836;	in-frame	FALSE	FALSE	FALSE	FALSE
ENSG00000145675	PIK3R1	AFE	chr5	+	68288751-68292259	68290834-68292259	Cancer_cells:others;Endothelial_cells:others;Fibroblasts:others;T_cells:others;	471:98;15:554;43:526;29:540;	910:45;3:952;16:939;13:942;	0.6589427950760318;0.16666666666666666;0.2711864406779661;0.30952380952380953;	3.9189740818074934e-14;0.0001873426200122889;4.355713242638692e-8;0.00023168700291705015;	in-frame	FALSE	FALSE	FALSE	FALSE
ENSG00000248884	AC010280.2	AFE	chr5	-	68433585-68617483	68433585-68434340	Mast_cells:others;	11:5;	2:18;	0.15384615384615385;	0.0003699822333555668;	non-coding	TRUE	FALSE	FALSE	FALSE
ENSG00000183474	GTF2H2C	CE	chr5	+	69560242-69565100	69560242-69562673|69562770-69565100	Endothelial_cells:others;	8:18;	21:642;	0.7241379310344828;	1.5976424700362033e-6;	non-coding	FALSE	FALSE	FALSE	FALSE
		UN	chr5	-	71002992-71127907	71002992-71127903	Myeloid_cells:others;	10:13;	0:23;	0.0;	0.0012528325485220066;	non-coding	TRUE	TRUE	FALSE	FALSE
ENSG00000131844	MCCC2	AFE	chr5	+	71626753-71632121	71631898-71632121	Cancer_cells:others;T_cells:others;	208:50;17:241;	133:0;0:133;	0.39002932551319647;0.0;	1.0298485980960958e-9;2.229428403997495e-5;	non-coding	TRUE	TRUE	FALSE	FALSE
ENSG00000131711	MAP1B	AFE	chr5	+	72115799-72183743	72179907-72183743	Cancer_cells:others;Fibroblasts:others;	253:911;770:394;	163:63;59:167;	0.3918269230769231;0.07117008443908324;	4.202167856262473e-24;5.827797191589879e-13;	coding-disruptive	FALSE	FALSE	FALSE	FALSE
ENSG00000214944	ARHGEF28	AFE	chr5	+	73795391-73832338	73813673-73832338	Cancer_cells:others;	7:10;	117:11;	0.9435483870967742;	7.820403201311089e-6;	in-frame	FALSE	FALSE	FALSE	FALSE
ENSG00000145703	IQGAP2	AFE	chr5	+	76403902-76461570	76404531-76461570	T_cells:others;	1:16;	20:17;	0.9523809523809523;	0.0001637039920882961;	non-coding	TRUE	FALSE	FALSE	FALSE
ENSG00000145703	IQGAP2	AFE	chr5	+	76461669-76562396	76543554-76562396	Cancer_cells:others;Myeloid_cells:others;T_cells:others;	258:446;113:591;279:425;	9:442;13:438;413:38;	0.033707865168539325;0.10317460317460317;0.596820809248555;	3.2552842160916213e-16;8.566628797969787e-27;8.030992762755618e-48;	non-coding	TRUE	TRUE	FALSE	FALSE
ENSG00000145703	IQGAP2	CE	chr5	+	76674709-76683115	76674709-76677218|76677350-76683115	Fibroblasts:others;	110:7;	349:270;	0.7603485838779956;	3.880008627851082e-10;	coding-disruptive	FALSE	FALSE	TRUE	FALSE
ENSG00000145685	LHFPL2	AFE	chr5	-	78510398-78564813	78510398-78549026	Cancer_cells:others;Fibroblasts:others;Myeloid_cells:others;	57:153;116:94;20:190;	2:86;0:88;85:3;	0.03389830508474576;0.0;0.8095238095238095;	4.699908308394291e-5;8.762900580803029e-18;1.8901049866796945e-27;	non-coding	FALSE	FALSE	FALSE	FALSE
ENSG00000251450	RASGRF2-AS1	AFE	chr5	-	80951480-80960781	80951480-80960331	Fibroblasts:others;	14:3;	15:14;	0.5172413793103449;	0.0002350241585289791;	non-coding	TRUE	TRUE	FALSE	FALSE
ENSG00000205464	ATP6AP1L	UN	chr5	+	82303832-82304615	82303832-82304028|82304105-82304615	Cancer_cells:others;	16:2;	9:16;	0.36;	0.00026233956225620703;	non-coding	TRUE	TRUE	FALSE	FALSE
ENSG00000205464	ATP6AP1L	AFE	chr5	+	82312851-82317998	82315765-82317998	Cancer_cells:others;Fibroblasts:others;	54:399;386:67;	5:191;189:7;	0.0847457627118644;0.32869565217391306;	1.3409006854597507e-5;2.153746003745921e-5;	non-coding	TRUE	TRUE	FALSE	FALSE
ENSG00000081189	MEF2C	AFE	chr5	-	88761328-88804598	88761328-88785339	Cancer_cells:others;Fibroblasts:others;Myeloid_cells:others;	33:281;83:231;68:246;	102:12;6:108;1:113;	0.7555555555555555;0.06741573033707865;0.014492753623188406;	2.519245029671942e-14;0.0012292771070151706;5.9456602484854874e-8;	coding-disruptive	FALSE	FALSE	FALSE	FALSE
ENSG00000237187	NR2F1-AS1	MXE	chr5	-	93411509-93438703|93438741-93553761	93411509-93544795|93544915-93553761	Cancer_cells:others;	8:175;	9:51;	0.5294117647058824;	0.0013304138124664085;	non-coding	TRUE	FALSE	FALSE	FALSE
ENSG00000113391	FAM172A	AFE	chr5	-	93621129-93776159	93621129-93621366	Fibroblasts:others;T_cells:others;	17:59;11:65;	86:82;0:168;	0.8349514563106796;0.0;	1.2528479236073716e-7;3.892329395180195e-7;	non-coding	TRUE	TRUE	FALSE	FALSE
ENSG00000175471	MCTP1	CE	chr5	-	94912976-94923962	94912976-94917896|94917973-94923962	Endothelial_cells:others;Myeloid_cells:others;	9:16;13:12;	123:27;16:134;	0.9318181818181818;0.5517241379310345;	2.8776514155126098e-5;0.0007350003489179622;	in-frame	FALSE	FALSE	FALSE	FALSE
ENSG00000153113	CAST	AFE	chr5	+	96662497-96675539	96663166-96675539	Cancer_cells:others;	6205:20105;	4400:1303;	0.4148986327204149;	0.0;	in-frame	FALSE	FALSE	FALSE	FALSE
ENSG00000153113	CAST	AFE	chr5	+	96695907-96722639	96702915-96722639	B_cells:others;	314:13774;	221:3349;	0.4130841121495327;	4.425940843128337e-14;	coding-disruptive	FALSE	FALSE	FALSE	FALSE
ENSG00000153113	CAST	CE	chr5	+	96722698-96727489	96722698-96726794|96726859-96727489	Cancer_cells:others;Endothelial_cells:others;Fibroblasts:others;	4957:4675;186:9446;1441:8191;	83:1718;583:1218;1003:798;	0.01646825396825397;0.7581274382314694;0.410392798690671;	2.9842216859231087e-254;1.4908776899595627e-251;7.304670120374753e-169;	in-frame	FALSE	FALSE	FALSE	FALSE
ENSG00000145730	PAM	CE	chr5	+	102961229-102990272	102961229-102974116|102974436-102990272	Fibroblasts:others;T_cells:others;	50:202;43:209;	257:204;19:442;	0.8371335504885994;0.3064516129032258;	5.146420412718109e-20;3.660379969229176e-5;	in-frame	FALSE	FALSE	FALSE	FALSE
ENSG00000145725	PPIP5K2	CE	chr5	+	103180188-103184672	103180188-103183234|103183407-103184672	Fibroblasts:others;T_cells:others;	14:199;48:165;	45:49;4:90;	0.7627118644067796;0.07692307692307693;	7.812921493621143e-13;1.0981716819833485e-6;	in-frame	FALSE	FALSE	FALSE	FALSE
ENSG00000184349	EFNA5	UN	chr5	-	107427509-107670489	107427509-107502075|107661572-107670489	Fibroblasts:others;T_cells:others;	22:27;1:48;	0:21;14:7;	0.0;0.9333333333333333;	4.768843653676982e-6;4.689830850575636e-6;	non-coding	TRUE	TRUE	FALSE	FALSE
ENSG00000145743	FBXL17	UN	chr5	-	107881179-108020925	107881179-107918131|107958135-108020925	T_cells:others;	13:58;	9:7;	0.4090909090909091;	0.0002878973753877422;	non-coding	TRUE	TRUE	FALSE	FALSE
ENSG00000151422	FER	AFE	chr5	+	108897848-108946130	108924789-108946130	Fibroblasts:others;T_cells:others;	27:33;8:52;	0:22;18:4;	0.0;0.6923076923076923;	7.032852477902031e-5;5.041549054332018e-8;	in-frame	FALSE	FALSE	FALSE	FALSE
ENSG00000171444	MCC	AFE	chr5	-	113151422-113294329	113151422-113204513	Cancer_cells:others;	15:53;	18:0;	0.5454545454545454;	4.384048480018889e-5;	coding-disruptive	FALSE	FALSE	FALSE	FALSE
ENSG00000145779	TNFAIP8	AFE	chr5	+	119268907-119392816	119356121-119392816	Endothelial_cells:others;Myeloid_cells:others;T_cells:others;pDCs:others;	209:9183;561:8831;6332:3060;11:9381;	12:3313;1353:1972;905:2420;52:3273;	0.05429864253393665;0.7068965517241379;0.12505181705126434;0.8253968253968254;	5.507370177202908e-11;0.0;0.0;1.871903615703252e-22;	in-frame	FALSE	FALSE	FALSE	FALSE
ENSG00000151292	CSNK1G3	CE	chr5	+	123604830-123614342	123604830-123605339|123605362-123614342	Cancer_cells:others;Fibroblasts:others;	74:66;8:132;	9:55;40:24;	0.10843373493975904;0.8333333333333334;	1.0396392902938802e-6;4.14766204088913e-14;	in-frame	FALSE	FALSE	FALSE	FALSE
ENSG00000283897	AC011416.3	AFE	chr5	-	127228918-127229715	127228918-127229241	T_cells:others;	4:65;	8:17;	0.6666666666666666;	2.2823868158663407e-6;	non-coding	FALSE	FALSE	FALSE	FALSE
ENSG00000158987	RAPGEF6	AFE	chr5	-	131521521-131548047	131521521-131532101	Endothelial_cells:others;	11:1066;	6:17;	0.35294117647058826;	2.7908439288276182e-6;	in-frame	FALSE	FALSE	FALSE	FALSE
ENSG00000217128	FNIP1	CE	chr5	-	131709272-131716565	131709272-131710578|131710661-131716565	Cancer_cells:others;Fibroblasts:others;Myeloid_cells:others;	2:50;26:26;12:40;	61:2;0:63;0:63;	0.9682539682539683;0.0;0.0;	8.313435907688732e-14;2.6657019725922487e-9;0.000177126790145872;	in-frame	FALSE	FALSE	FALSE	FALSE
ENSG00000131437	KIF3A	CE	chr5	-	132703619-132710959	132703619-132706451|132706459-132710959	Fibroblasts:others;	9:105;	22:36;	0.7096774193548387;	5.139077423160828e-5;	in-frame	FALSE	FALSE	FALSE	FALSE
ENSG00000113558	SKP1	MXE	chr5	-	134167243-134170951|134171038-134173926	134167243-134173701|134173766-134173926	B_cells:others;	22:122;	17:457;	0.4358974358974359;	3.7116044725797544e-5;	in-frame	FALSE	FALSE	FALSE	FALSE
ENSG00000113648	H2AFY	MXE	chr5	+	135346057-135350823|135350913-135360497	135346057-135352946|135353045-135360497	Cancer_cells:others;Endothelial_cells:others;Fibroblasts:others;	345:803;83:1065;315:833;	1364:854;71:2147;61:2157;	0.7981275599765945;0.461038961038961;0.1622340425531915;	8.767305820636208e-43;0.0002674096393804333;3.15747290660764e-63;	in-frame	FALSE	FALSE	FALSE	FALSE
ENSG00000255833	TIFAB	A3SS	chr5	-	135444511-135452209	135449949-135452209	pDCs:others;	35:113;	61:622;	0.6354166666666666;	0.0003701295163993561;	coding-disruptive	TRUE	FALSE	FALSE	FALSE
		AFE	chr5	+	135662316-135761024	135730487-135761024	Cancer_cells:others;Fibroblasts:others;	320:2;1:321;	0:89;85:4;	0.0;0.9883720930232558;	1.7581885308609875e-5;1.015902819234753e-5;	non-coding	TRUE	TRUE	FALSE	FALSE
ENSG00000031003	FAM13B	CE	chr5	-	138018514-138021031	138018514-138018955|138019146-138021031	T_cells:others;	69:67;	48:152;	0.41025641025641024;	8.739839984510693e-5;	coding-disruptive	FALSE	FALSE	FALSE	FALSE
ENSG00000112983	BRD8	CE	chr5	-	138157267-138160069	138157267-138159555|138159599-138160069	T_cells:others;	32:209;	29:482;	0.47540983606557374;	0.0011956876416296784;	in-frame	FALSE	FALSE	FALSE	FALSE
ENSG00000120733	KDM3B	UN	chr5	+	138352987-138372674	138352987-138354528|138370042-138372674	Myeloid_cells:others;	34:611;	18:10;	0.34615384615384615;	2.7299571127044777e-11;	non-coding	TRUE	TRUE	FALSE	FALSE
ENSG00000245146	MALINC1	CE	chr5	-	140105762-140108473	140105762-140106296|140106490-140108473	Cancer_cells:others;Fibroblasts:others;	2:39;30:11;	86:124;75:135;	0.9772727272727273;0.7142857142857143;	1.945914502760507e-8;4.659358292163889e-5;	non-coding	FALSE	FALSE	FALSE	FALSE
ENSG00000131503	ANKHD1	CE	chr5	+	140464776-140482580	140464776-140472239|140472295-140482580	B_cells:others;	1:194;	16:234;	0.9411764705882353;	0.0007334874353476697;	in-frame	FALSE	FALSE	FALSE	FALSE
ENSG00000279068	AC244517.6	ALE	chr5	+	141182594-141187019	141182594-141183568	Fibroblasts:others;	11:6;	14:39;	0.56;	0.0002465736925143345;	coding-disruptive	FALSE	FALSE	FALSE	FALSE
ENSG00000131504	DIAPH1	CE	chr5	-	141587197-141618798	141587197-141588224|141588250-141618798	B_cells:others;Cancer_cells:others;Endothelial_cells:others;Fibroblasts:others;T_cells:others;	141:2016;301:1856;12:2145;23:2134;1444:713;	19:1048;424:643;166:901;228:839;186:881;	0.11875;0.5848275862068966;0.9325842696629213;0.9083665338645418;0.11411042944785275;	2.39315612782399e-5;1.396123800272204e-42;4.767942676989669e-69;1.1396424134194767e-79;1.774967523860164e-133;	in-frame	FALSE	FALSE	FALSE	FALSE
ENSG00000113578	FGF1	AFE	chr5	-	142614161-142697622	142614161-142685957	Cancer_cells:others;Fibroblasts:others;	17:168;164:21;	111:47;46:112;	0.8671875;0.21904761904761905;	5.070614265579417e-23;7.520952460864532e-22;	non-coding	FALSE	FALSE	FALSE	FALSE
ENSG00000145819	ARHGAP26	AFE	chr5	+	143207308-143213997	143213732-143213997	Cancer_cells:others;	12:43;	14:3;	0.5384615384615384;	3.33189995333223e-5;	non-coding	TRUE	TRUE	FALSE	FALSE
ENSG00000113580	NR3C1	AFE	chr5	-	143400852-143434532	143400852-143404376	pDCs:others;	76:1082;	27:7548;	0.2621359223300971;	1.4717106136568367e-41;	non-coding	FALSE	FALSE	FALSE	FALSE
ENSG00000127743	IL17B	AFE	chr5	-	149377025-149393385	149377025-149379205	Cancer_cells:others;Fibroblasts:others;	0:89;83:6;	42:14;14:42;	1.0;0.14432989690721648;	1.20268988853054e-16;1.9217213367904517e-13;	coding-disruptive	TRUE	FALSE	FALSE	FALSE
ENSG00000182578	CSF1R	AFE	chr5	-	150061849-150068215	150061849-150067026	Myeloid_cells:others;	223:12;	17:6;	0.07083333333333333;	6.66447091988683e-5;	coding-disruptive	FALSE	FALSE	FALSE	FALSE
ENSG00000171992	SYNPO	AFE	chr5	+	150624907-150647944	150640854-150647944	Cancer_cells:others;Fibroblasts:others;	10:33;15:28;	14:214;165:63;	0.5833333333333334;0.9166666666666666;	0.0011006380355814136;2.6887888491172435e-5;	non-coding	TRUE	FALSE	FALSE	FALSE
ENSG00000197043	ANXA6	CE	chr5	-	151109846-151117127	151109846-151110627|151110644-151117127	Cancer_cells:others;Fibroblasts:others;	551:265;111:705;	365:1360;593:1132;	0.39847161572052403;0.8423295454545454;	7.300555616967512e-63;2.1972230573148097e-18;	in-frame	FALSE	FALSE	FALSE	FALSE
ENSG00000164574	GALNT10	AFE	chr5	+	154191025-154294816	154287514-154294816	Cancer_cells:others;Endothelial_cells:others;Fibroblasts:others;Myeloid_cells:others;T_cells:others;	55:235;20:270;107:183;14:276;79:211;	194:5;0:199;4:195;0:199;1:198;	0.7791164658634538;0.0;0.036036036036036036;0.0;0.0125;	4.1684312842199795e-32;0.0009494551088732152;4.695909028868368e-14;1.0359387585635097e-5;1.0781419571033835e-6;	coding-disruptive	FALSE	FALSE	FALSE	FALSE
ENSG00000155506	LARP1	AFE	chr5	+	154683037-154790325	154756193-154790325	T_cells:others;	1:131;	48:197;	0.9795918367346939;	5.3621528533808935e-8;	coding-disruptive	TRUE	FALSE	FALSE	FALSE
ENSG00000135077	HAVCR2	AFE	chr5	-	157106962-157108926	157106962-157107046	Fibroblasts:others;	21:3794;	10:40;	0.3225806451612903;	2.7801228053773766e-8;	coding-disruptive	FALSE	FALSE	FALSE	FALSE
ENSG00000164330	EBF1	AFE	chr5	-	158731157-158777413	158731157-158753868	Fibroblasts:others;	127:41;	51:1;	0.28651685393258425;	0.0004541911486842955;	non-coding	TRUE	TRUE	FALSE	FALSE
ENSG00000245812	LINC02202	CE	chr5	+	159100838-159106867	159100838-159102310|159105096-159106867	Endothelial_cells:others;Fibroblasts:others;	58:640;621:77;	61:213;194:80;	0.5126050420168067;0.23803680981595093;	1.2222829814546747e-6;3.3224508093591095e-9;	non-coding	TRUE	TRUE	FALSE	FALSE
ENSG00000145861	C1QTNF2	CE	chr5	-	160355020-160370512	160355020-160355227|160355343-160370512	Cancer_cells:others;	69:740;	43:72;	0.38392857142857145;	2.765373229192101e-5;	non-coding	TRUE	TRUE	FALSE	FALSE
		ALE	chr5	+	172479604-172535479	172479604-172507512	Endothelial_cells:others;Fibroblasts:others;	11:33;32:12;	29:16;16:29;	0.725;0.3333333333333333;	0.0007315425417874805;0.0007315425421854656;	non-coding	TRUE	TRUE	FALSE	FALSE
ENSG00000122203	KIAA1191	MXE	chr5	-	176348356-176350613|176350737-176361602	176348356-176359481|176359567-176361602	Endothelial_cells:others;	32:367;	268:642;	0.8933333333333333;	2.316150335597229e-16;	non-coding	TRUE	TRUE	FALSE	FALSE
ENSG00000122203	KIAA1191	CE	chr5	-	176359567-176361602	176359567-176359811|176359918-176361602	Endothelial_cells:others;	247:512;	265:9712;	0.517578125;	3.869084628076512e-132;	non-coding	FALSE	FALSE	FALSE	FALSE
ENSG00000113758	DBN1	AFE	chr5	-	177460703-177466772	177460703-177462232	Endothelial_cells:others;Myeloid_cells:others;	62:499;3:558;	45:10;8:47;	0.4205607476635514;0.7272727272727273;	8.407861697685807e-21;2.9222511305219742e-6;	coding-disruptive	FALSE	FALSE	FALSE	FALSE
ENSG00000196923	PDLIM7	ALE	chr5	-	177489832-177490870	177490593-177490870	Myeloid_cells:others;	59:878;	61:215;	0.5083333333333333;	6.207368513523001e-8;	in-frame	FALSE	FALSE	FALSE	TRUE
ENSG00000027847	B4GALT7	ALE	chr5	+	177604541-177607302	177604541-177605045	B_cells:others;	11:437;	23:49;	0.6764705882352942;	5.1073162526890885e-8;	in-frame	FALSE	FALSE	FALSE	TRUE
ENSG00000176783	RUFY1	AFE	chr5	+	179550879-179560025	179559835-179560025	Cancer_cells:others;	191:502;	144:62;	0.4298507462686567;	7.093331265819534e-14;	coding-disruptive	FALSE	FALSE	FALSE	FALSE
ENSG00000161011	SQSTM1	IR	chr5	+	179821141-179821551	n.a.	T_cells:others;	127:917;	142:3961;	0.5278810408921933;	1.880930537015524e-20;	coding-disruptive	FALSE	TRUE	FALSE	TRUE
ENSG00000161010	MRNIP	CE	chr5	-	179848066-179853378	179848066-179853197|179853276-179853378	pDCs:others;	12:3893;	9:633;	0.42857142857142855;	0.0012211536613482047;	coding-disruptive	FALSE	FALSE	FALSE	TRUE
ENSG00000131446	MGAT1	AFE	chr5	-	180793097-180803602	180793097-180802680	Cancer_cells:others;Endothelial_cells:others;Fibroblasts:others;Mast_cells:others;Myeloid_cells:others;T_cells:others;	80:4681;19:4742;375:4386;29:4732;1913:2848;1974:2787;	2146:5753;815:7084;2143:5756;6:7893;950:6949;819:7080;	0.9640610961365679;0.9772182254196643;0.8510722795869737;0.17142857142857143;0.3318197694725812;0.2932330827067669;	8.208930888731871e-268;8.130943777767581e-150;1.1584254428524618e-169;1.7568396332256518e-6;3.4305201383165867e-251;8.376789111723564e-282;	non-coding	FALSE	FALSE	FALSE	FALSE
ENSG00000131446	MGAT1	AFE	chr5	-	180809076-180815414	180809076-180810040	Cancer_cells:others;Myeloid_cells:others;	0:134;121:13;	296:481;61:716;	1.0;0.33516483516483514;	1.3152598824703903e-22;4.3350220946917154e-68;	non-coding	FALSE	FALSE	FALSE	FALSE
ENSG00000112685	EXOC2	UN	chr6	-	499700-532469	499700-502164|524349-532469	T_cells:others;	43:135;	22:3;	0.3384615384615385;	6.57947985237187e-7;	non-coding	TRUE	TRUE	FALSE	FALSE
ENSG00000112699	GMDS	AFE	chr6	-	1624540-1726416	1624540-1626117	B_cells:others;Cancer_cells:others;T_cells:others;	29:329;219:139;21:337;	1:233;226:8;2:232;	0.03333333333333333;0.5078651685393258;0.08695652173913043;	2.777003279174524e-11;4.350968275334278e-17;0.00130493944556757;	coding-disruptive	FALSE	FALSE	FALSE	FALSE
ENSG00000124570	SERPINB6	AFE	chr6	-	2959342-2971533	2959342-2961894	Cancer_cells:others;Fibroblasts:others;	2153:3596;1480:4269;	1185:31;6:1210;	0.3550029958058718;0.004037685060565276;	6.874492852197962e-138;1.6270542299776936e-61;	non-coding	FALSE	FALSE	FALSE	FALSE
ENSG00000244041	LINC01011	ALE	chr6	+	2988709-2993931	2988709-2989528	Myeloid_cells:others;T_cells:others;	79:408;45:442;	3:129;51:81;	0.036585365853658534;0.53125;	1.3046684389465375e-8;1.178064990897572e-9;	coding-disruptive	FALSE	FALSE	FALSE	FALSE
ENSG00000124588	NQO2	MXE	chr6	+	3000085-3003669|3003789-3006468	3000085-3004495|3004651-3006468	T_cells:others;	135:639;	178:361;	0.5686900958466453;	2.2847641637971906e-7;	non-coding	FALSE	FALSE	FALSE	FALSE
ENSG00000145982	FARS2	AFE	chr6	+	5431172-5545180	5498463-5545180	Cancer_cells:others;Fibroblasts:others;	94:110;44:160;	0:34;26:8;	0.0;0.37142857142857144;	3.466943385066506e-8;3.755082120848717e-7;	non-coding	TRUE	TRUE	FALSE	FALSE
ENSG00000145982	FARS2	AFE	chr6	+	5613320-5771291	5622759-5771291	Endothelial_cells:others;Fibroblasts:others;	27:274;78:223;	57:1;0:58;	0.6785714285714286;0.0;	4.7379970304169e-26;2.7741183134665705e-9;	non-coding	TRUE	TRUE	FALSE	FALSE
ENSG00000112799	LY86	UN	chr6	+	6588870-6624926	6588870-6619073|6619257-6624926	pDCs:others;	11:5700;	5:127;	0.3125;	9.751837785513216e-5;	non-coding	TRUE	TRUE	FALSE	FALSE
ENSG00000124782	RREB1	AFE	chr6	+	7108060-7176655	7108702-7176655	T_cells:others;	103:448;	4:214;	0.037383177570093455;	1.5401650269271171e-9;	non-coding	FALSE	FALSE	FALSE	FALSE
ENSG00000124782	RREB1	CE	chr6	+	7231907-7246424	7231907-7240438|7240602-7246424	Fibroblasts:others;	1:50;	16:75;	0.9411764705882353;	0.0004927246046414227;	in-frame	FALSE	FALSE	FALSE	FALSE
		AFE	chr6	-	7541053-7542771	7541053-7541180	Cancer_cells:others;Endothelial_cells:others;Fibroblasts:others;	162:77;32:207;40:199;	92:4;0:96;1:95;	0.36220472440944884;0.0;0.024390243902439025;	4.724129155068985e-8;1.4935440870051622e-5;2.3659406562186035e-5;	non-coding	TRUE	TRUE	FALSE	FALSE
ENSG00000137203	TFAP2A	AFE	chr6	-	10410335-10419418	10410335-10414941	Fibroblasts:others;	7:2401;	47:2484;	0.8703703703703703;	6.76590896468681e-12;	in-frame	FALSE	FALSE	FALSE	FALSE
ENSG00000111859	NEDD9	AFE	chr6	-	11213727-11305992	11213727-11232504	B_cells:others;	47:207;	26:2360;	0.3561643835616438;	9.877049610825699e-20;	in-frame	FALSE	FALSE	FALSE	FALSE
ENSG00000111863	ADTRP	AFE	chr6	-	11723500-11735568	11723500-11728327	Cancer_cells:others;Fibroblasts:others;	7:35;24:18;	21:881;4:898;	0.75;0.14285714285714285;	1.928409499224488e-6;1.9856948570601961e-19;	coding-disruptive	FALSE	FALSE	FALSE	FALSE
ENSG00000111863	ADTRP	CE	chr6	-	11768383-11778607	11768383-11770031|11770089-11778607	Myeloid_cells:others;	36:18;	5:33;	0.12195121951219512;	2.7739937640038183e-6;	coding-disruptive	FALSE	FALSE	FALSE	TRUE
ENSG00000111863	ADTRP	AFE	chr6	-	11778966-11803015	11778966-11787813	Cancer_cells:others;T_cells:others;	61:10;6:65;	2:43;41:4;	0.031746031746031744;0.8723404255319149;	5.877447658196866e-18;1.5581766983184253e-20;	non-coding	TRUE	TRUE	FALSE	FALSE
ENSG00000095951	HIVEP1	AFE	chr6	+	12008875-12015526	12012054-12015526	Endothelial_cells:others;Myeloid_cells:others;T_cells:others;	16:467;7:476;235:248;	35:409;51:393;80:364;	0.6862745098039216;0.8793103448275862;0.25396825396825395;	0.0013619760125800913;6.312530715794418e-10;6.554808028994225e-26;	non-coding	FALSE	FALSE	FALSE	FALSE
ENSG00000112137	PHACTR1	AFE	chr6	+	12957544-13053365	12958037-13053365	Fibroblasts:others;Myeloid_cells:others;	119:61;15:165;	13:51;35:29;	0.09848484848484848;0.7;	1.3652464760640608e-5;1.977513779849187e-10;	non-coding	TRUE	TRUE	FALSE	FALSE
ENSG00000112149	CD83	IR	chr6	+	14117848-14117950	n.a.	Cancer_cells:others;Fibroblasts:others;T_cells:others;	1054:6518;109:7463;767:6805;	78:3879;10:3947;102:3855;	0.06890459363957598;0.08403361344537816;0.11737629459148446;	1.1322819139288282e-94;1.8056660926510709e-12;2.741376125415834e-54;	coding-disruptive	FALSE	TRUE	FALSE	TRUE
		AFE	chr6	-	14599688-14643951	14599688-14635257	B_cells:others;Myeloid_cells:others;	3:62;9:56;	45:141;1:185;	0.9375;0.1;	0.0006576139551743652;0.0008833733661894392;	non-coding	TRUE	TRUE	FALSE	FALSE
ENSG00000008083	JARID2	AFE	chr6	+	15246584-15374117	15248964-15374117	Cancer_cells:others;Myeloid_cells:others;T_cells:others;	109:95;29:175;34:170;	60:247;11:296;196:111;	0.35502958579881655;0.275;0.8521739130434782;	8.866953608500332e-7;8.748182707665755e-5;3.165535109781641e-15;	coding-disruptive	FALSE	FALSE	FALSE	FALSE
ENSG00000047579	DTNBP1	AFE	chr6	-	15533395-15593059	15533395-15545567	Endothelial_cells:others;	18:302;	22:2;	0.55;	4.102203848615082e-19;	non-coding	TRUE	TRUE	FALSE	FALSE
ENSG00000137177	KIF13A	CE	chr6	-	17764946-17771908	17764946-17771114|17771218-17771908	Cancer_cells:others;Fibroblasts:others;	3:50;40:13;	52:8;4:56;	0.9454545454545454;0.09090909090909091;	7.732356774104544e-13;1.1642904978835814e-12;	in-frame	FALSE	FALSE	FALSE	FALSE
ENSG00000145996	CDKAL1	AFE	chr6	+	20649377-20739519	20686549-20739519	Cancer_cells:others;T_cells:others;	94:117;51:160;	118:0;0:118;	0.5566037735849056;0.0;	1.4299111829214417e-17;4.405193122050291e-12;	non-coding	TRUE	TRUE	FALSE	FALSE
ENSG00000145996	CDKAL1	AFE	chr6	+	21198104-21201110	21200892-21201110	Endothelial_cells:others;	6:119;	12:29;	0.6666666666666666;	3.351785776528956e-7;	coding-disruptive	FALSE	FALSE	FALSE	FALSE
ENSG00000272168	CASC15	AFE	chr6	+	21783708-21909470	21886309-21909470	Fibroblasts:others;	30:14;	17:72;	0.3617021276595745;	0.0007312184456176837;	non-coding	TRUE	TRUE	FALSE	FALSE
ENSG00000111913	RIPOR2	AFE	chr6	-	24875817-24935838	24875817-24910818	Endothelial_cells:others;Fibroblasts:others;	21:4383;39:4365;	11:310;157:164;	0.34375;0.8010204081632653;	4.1766906246147605e-6;2.0164696810526855e-103;	coding-disruptive	FALSE	FALSE	FALSE	FALSE
ENSG00000111913	RIPOR2	UN	chr6	-	25015835-25041851	25015835-25035982|25039307-25041851	Myeloid_cells:others;T_cells:others;	5:189;169:25;	18:65;57:26;	0.782608695652174;0.252212389380531;	2.5281871276207153e-6;0.0003905870126273513;	non-coding	TRUE	TRUE	FALSE	FALSE
ENSG00000168405	CMAHP	AFE	chr6	-	25137823-25166290	25137823-25138074	B_cells:others;Cancer_cells:others;Endothelial_cells:others;T_cells:others;	0:329;279:50;4:325;5:324;	54:1134;137:1051;244:944;343:845;	1.0;0.3293269230769231;0.9838709677419355;0.985632183908046;	0.00046826108662503265;1.7923765681700896e-83;5.223984846676938e-12;1.0706470531621588e-14;	non-coding	FALSE	FALSE	FALSE	FALSE
ENSG00000158406	HIST1H4H	UN	chr6	-	26281587-26285034	26281587-26284669|26284839-26285034	B_cells:others;	26:546;	15:55;	0.36585365853658536;	0.0010379991553684635;	non-coding	TRUE	TRUE	FALSE	FALSE
ENSG00000224843	LINC00240	AFE	chr6	+	26968522-27023254	27020655-27023254	Cancer_cells:others;	10:7;	153:9;	0.9386503067484663;	5.771500411924288e-6;	non-coding	FALSE	FALSE	FALSE	FALSE
		AFE	chr6	-	27138681-27146409	27138681-27145814	T_cells:others;	128:3032;	76:398;	0.37254901960784315;	1.0327822573991499e-13;	non-coding	TRUE	TRUE	FALSE	FALSE
ENSG00000112812	PRSS16	CE	chr6	+	27252949-27254986	27252949-27254693|27254872-27254986	B_cells:others;Cancer_cells:others;	4:193;185:12;	138:459;414:183;	0.971830985915493;0.6911519198664441;	6.696731700860308e-11;4.940885258888362e-9;	in-frame	FALSE	FALSE	FALSE	FALSE
ENSG00000096654	ZNF184	A5SS	chr6	-	27472433-27472973	27472433-27472729	T_cells:others;	198:320;	48:297;	0.1951219512195122;	1.1030085620286138e-9;	non-coding	TRUE	TRUE	FALSE	FALSE
		ALE	chr6	-	28120676-28123084	28122640-28123084	T_cells:others;	63:63;	126:459;	0.6666666666666666;	4.482922796934526e-9;	non-coding	TRUE	TRUE	FALSE	FALSE
ENSG00000187626	ZKSCAN4	AFE	chr6	-	28249834-28252807	28249834-28251558	Myeloid_cells:others;	21:6;	0:21;	0.0;	4.872481377511556e-5;	coding-disruptive	TRUE	FALSE	FALSE	FALSE
ENSG00000204623	ZNRD1ASP	A5SS	chr6	-	30058190-30060962	30058190-30060741	T_cells:others;	34:69;	32:195;	0.48484848484848486;	0.00025949571022285963;	non-coding	FALSE	FALSE	FALSE	FALSE
ENSG00000243753	HLA-L	AFE	chr6	+	30261479-30491537	30491412-30491537	Cancer_cells:others;	651:824;	1304:7915;	0.6670076726342711;	4.7883140065087765e-23;	coding-disruptive	TRUE	FALSE	FALSE	FALSE
ENSG00000204599	TRIM39	CE	chr6	+	30339930-30340505	30339930-30340272|30340361-30340505	T_cells:others;	18:69;	11:3;	0.3793103448275862;	0.0007170018694730772;	in-frame	FALSE	FALSE	FALSE	FALSE
ENSG00000204576	PRR3	CE	chr6	+	30557450-30561834	30557450-30558150|30561508-30561834	Fibroblasts:others;	188:474;	204:1325;	0.5204081632653061;	3.749937369894237e-15;	non-coding	FALSE	FALSE	FALSE	FALSE
ENSG00000146112	PPP1R18	CE	chr6	-	30679389-30687114	30679389-30684408|30686046-30687114	Cancer_cells:others;Fibroblasts:others;	136:421;182:375;	311:5427;364:5374;	0.6957494407158836;0.6666666666666666;	6.707691452713606e-16;1.5953732075839386e-54;	coding-disruptive	FALSE	FALSE	FALSE	FALSE
ENSG00000272273	IER3-AS1	A5SS	chr6	+	30742923-30743234	30743096-30743234	Fibroblasts:others;Myeloid_cells:others;	78:54;1:131;	84:304;32:356;	0.5185185185185185;0.9696969696969697;	1.919728217243034e-11;0.0005623853484642921;	non-coding	TRUE	FALSE	FALSE	FALSE
ENSG00000204520	MICA	AFE	chr6	+	31400783-31410543	31403702-31410543	Cancer_cells:others;T_cells:others;	122:289;146:265;	1015:610;185:1440;	0.8927000879507476;0.5589123867069486;	3.26123565432682e-12;1.656954239082838e-14;	coding-disruptive	FALSE	FALSE	FALSE	FALSE
ENSG00000204516	MICB	AFE	chr6	+	31494995-31505617	31498263-31505617	Cancer_cells:others;T_cells:others;	52:808;554:306;	95:22;9:108;	0.6462585034013606;0.015985790408525755;	8.327631084525698e-40;2.4167404705502146e-16;	coding-disruptive	FALSE	FALSE	FALSE	FALSE
ENSG00000204482	LST1	AFE	chr6	+	31586315-31587200	31586807-31587200	B_cells:others;Myeloid_cells:others;T_cells:others;	43:5388;5029:402;230:5201;	32:454;236:250;205:281;	0.4266666666666667;0.04482431149097816;0.47126436781609193;	1.5301097579139973e-13;6.878256751059251e-115;1.091180216870787e-109;	non-coding	FALSE	FALSE	FALSE	FALSE
ENSG00000204438	GPANK1	UN	chr6	-	31665003-31665861	31665003-31665574	Myeloid_cells:others;	42:158;	56:655;	0.5714285714285714;	0.00037579218204686544;	non-coding	FALSE	FALSE	FALSE	FALSE
ENSG00000255152	MSH5-SAPCD1	A5SS	chr6	+	31763550-31764064	31763555-31764064	T_cells:others;	6:8;	9:132;	0.6;	0.00023178650387105737;	coding-disruptive	TRUE	FALSE	FALSE	FALSE
ENSG00000166278	C2	CE	chr6	+	31933965-31935923	31933965-31934166|31934299-31935923	Cancer_cells:others;	18:4;	35:374;	0.660377358490566;	1.0798666817101823e-6;	in-frame	FALSE	FALSE	TRUE	FALSE
		ALE	chr6	-	32530283-32624576	32589801-32624576	Cancer_cells:others;	9:68;	5:10;	0.35714285714285715;	0.0006715003685200718;	non-coding	TRUE	TRUE	FALSE	FALSE
ENSG00000231500	RPS18	IR	chr6	+	33275657-33275797	n.a.	Cancer_cells:others;T_cells:others;	361:326;115:572;	371:69;15:425;	0.5068306010928961;0.11538461538461539;	2.4973398740905502e-22;9.14153705419389e-9;	non-coding	TRUE	FALSE	FALSE	FALSE
ENSG00000237649	KIFC1	CE	chr6	+	33398387-33403314	33398387-33400392|33400514-33403314	Fibroblasts:others;	11:237;	34:163;	0.7555555555555555;	0.000682915930848068;	in-frame	FALSE	FALSE	FALSE	FALSE
ENSG00000274259	SYNGAP1-AS1	ALE	chr6	-	33437481-33454270	33446798-33454270	Cancer_cells:others;	51:10;	20:20;	0.28169014084507044;	2.8556316781435883e-5;	non-coding	TRUE	TRUE	FALSE	FALSE
ENSG00000272325	NUDT3	UN	chr6	-	34341972-34392264	34341972-34370261|34370492-34392264	Myeloid_cells:others;	559:2229;	160:28;	0.22253129346314326;	1.088566383128465e-62;	non-coding	TRUE	TRUE	FALSE	FALSE
ENSG00000196821	C6orf106	AFE	chr6	-	34654779-34696446	34654779-34671836	B_cells:others;	24:494;	10:14;	0.29411764705882354;	3.136422649542276e-5;	coding-disruptive	FALSE	FALSE	FALSE	FALSE
ENSG00000064999	ANKS1A	AFE	chr6	+	34994422-35017473	35016917-35017473	Fibroblasts:others;	2:31;	16:2;	0.8888888888888888;	3.4059085881533324e-5;	non-coding	TRUE	TRUE	FALSE	FALSE
ENSG00000112078	KCTD20	MXE	chr6	+	36443111-36443418|36443530-36470052	36443111-36465601|36465698-36470052	Cancer_cells:others;	212:99;	62:137;	0.22627737226277372;	0.0005061834456665643;	non-coding	FALSE	FALSE	FALSE	FALSE
ENSG00000124772	CPNE5	AFE	chr6	-	36756298-36762917	36756298-36757285	B_cells:others;Endothelial_cells:others;	1:20;11:10;	1421:75;2:1494;	0.9992967651195499;0.15384615384615385;	7.417187899982924e-17;7.195032162543069e-12;	coding-disruptive	FALSE	FALSE	FALSE	FALSE
ENSG00000137193	PIM1	AFE	chr6	+	37171491-37172996	37172612-37172996	Cancer_cells:others;Fibroblasts:others;Myeloid_cells:others;T_cells:others;	31:284;65:250;43:272;146:169;	8:484;7:485;8:484;453:39;	0.20512820512820512;0.09722222222222222;0.1568627450980392;0.7562604340567612;	5.5608892826482905e-6;3.6871554039319705e-15;5.984293580062632e-10;3.4963015631065135e-36;	coding-disruptive	FALSE	FALSE	FALSE	FALSE
ENSG00000001167	NFYA	CE	chr6	+	41079164-41084046	41079164-41080811|41080897-41084046	Cancer_cells:others;Endothelial_cells:others;Fibroblasts:others;	723:377;20:1080;8:1092;	55:235;38:252;118:172;	0.07069408740359898;0.6551724137931034;0.9365079365079365;	9.51801577014981e-27;3.769122145423078e-9;1.2699037258482526e-60;	in-frame	FALSE	FALSE	FALSE	FALSE
ENSG00000234753	FOXP4-AS1	AFE	chr6	-	41524225-41547461	41524225-41546089	Cancer_cells:others;T_cells:others;	30:16;11:35;	1058:30;10:1078;	0.9724264705882353;0.47619047619047616;	4.98685595979072e-6;4.630696534929734e-6;	non-coding	FALSE	FALSE	FALSE	FALSE
ENSG00000112559	MDFI	AFE	chr6	+	41638375-41638739	41638652-41638739	Endothelial_cells:others;	191:864;	17:4121;	0.08173076923076923;	2.2054150248681372e-97;	non-coding	FALSE	FALSE	FALSE	FALSE
ENSG00000112561	TFEB	AFE	chr6	-	41691235-41735350	41691235-41723461	B_cells:others;Cancer_cells:others;Endothelial_cells:others;Myeloid_cells:others;T_cells:others;	79:508;249:338;49:538;77:510;94:493;	161:280;9:432;3:438;253:188;8:433;	0.6708333333333333;0.03488372093023256;0.057692307692307696;0.7666666666666667;0.0784313725490196;	1.947694581253868e-10;4.228299841935457e-34;1.3725709956995027e-7;6.13491168260294e-39;1.0716915219371816e-23;	non-coding	FALSE	FALSE	FALSE	FALSE
ENSG00000124496	TRERF1	AFE	chr6	-	42259723-42264704	42259723-42260636	Fibroblasts:others;T_cells:others;	3:38;22:19;	15:24;0:39;	0.8333333333333334;0.0;	2.870857748930977e-7;3.245667188384166e-6;	non-coding	TRUE	TRUE	FALSE	FALSE
ENSG00000137171	KLC4	AFE	chr6	+	43059685-43061311	43060605-43061311	Cancer_cells:others;	49:37;	65:11;	0.5701754385964912;	0.000644367754238598;	coding-disruptive	FALSE	FALSE	FALSE	FALSE
ENSG00000112655	PTK7	AFE	chr6	+	43142299-43143417	43142498-43143417	T_cells:others;	5:415;	11:1;	0.6875;	3.4391454417341076e-11;	in-frame	FALSE	FALSE	FALSE	FALSE
ENSG00000112759	SLC29A1	AFE	chr6	+	44219782-44227263	44226167-44227263	pDCs:others;	8:7582;	9:1533;	0.5294117647058824;	0.0002432848584508756;	coding-disruptive	FALSE	FALSE	FALSE	FALSE
ENSG00000112796	ENPP5	CE	chr6	-	46168297-46170808	46168297-46170053|46170114-46170808	B_cells:others;	14:1479;	0:700;	0.0;	0.0009876602175687883;	non-coding	FALSE	FALSE	FALSE	FALSE
ENSG00000172348	RCAN2	AFE	chr6	-	46248896-46456752	46248896-46325393	Endothelial_cells:others;	35:62;	3:583;	0.07894736842105263;	5.347304247127932e-24;	in-frame	FALSE	FALSE	FALSE	FALSE
ENSG00000146070	PLA2G7	CE	chr6	-	46717096-46735180	46717096-46722783|46722925-46735180	Fibroblasts:others;Myeloid_cells:others;	20:1206;1133:93;	9:4724;4602:131;	0.3103448275862069;0.8024411508282476;	7.765661975684056e-6;2.9952812972210934e-5;	coding-disruptive	TRUE	FALSE	FALSE	FALSE
ENSG00000069122	ADGRF5	CE	chr6	-	46854071-46855974	46854071-46854715|46854781-46855974	Endothelial_cells:others;Fibroblasts:others;	303:30;26:307;	62:80;78:64;	0.16986301369863013;0.75;	4.4629037118683556e-23;1.7088709340194737e-24;	non-coding	TRUE	TRUE	FALSE	FALSE
ENSG00000069122	ADGRF5	AFE	chr6	-	46906786-46954734	46906786-46921713	Endothelial_cells:others;Fibroblasts:others;	199:395;382:212;	833:116;104:845;	0.8071705426356589;0.2139917695473251;	3.9935934490510165e-94;4.655711052494848e-94;	non-coding	FALSE	FALSE	FALSE	FALSE
ENSG00000012660	ELOVL5	CE	chr6	-	53270727-53275090	53270727-53273220|53273344-53275090	Endothelial_cells:others;	15:17;	44:1063;	0.7457627118644068;	1.7407972747528477e-8;	coding-disruptive	FALSE	FALSE	FALSE	FALSE
ENSG00000012660	ELOVL5	ALE	chr6	-	53291963-53295642	53294491-53295642	pDCs:others;	28:19321;	31:4969;	0.5254237288135594;	6.38896013690605e-7;	in-frame	FALSE	FALSE	FALSE	TRUE
ENSG00000236740	AL033384.1	AFE	chr6	+	53929578-53982758	53930277-53982758	Cancer_cells:others;Endothelial_cells:others;	6:35;35:6;	153:19;13:159;	0.9622641509433962;0.2708333333333333;	5.881801592571475e-7;2.2378613687352804e-7;	coding-disruptive	TRUE	FALSE	FALSE	FALSE
ENSG00000151914	DST	CE	chr6	-	56600221-56610427	56600221-56601443|56609344-56610427	Cancer_cells:others;Endothelial_cells:others;Fibroblasts:others;	78:28;0:106;9:97;	8:75;12:71;62:21;	0.09302325581395349;1.0;0.8732394366197183;	7.039791466129685e-11;0.0003748343995062317;1.5982229492989473e-11;	in-frame	FALSE	FALSE	FALSE	FALSE
ENSG00000151914	DST	ALE	chr6	-	56614484-56624530	56620715-56624530	Cancer_cells:others;Fibroblasts:others;Myeloid_cells:others;	100:116;85:131;18:198;	54:2;1:55;0:56;	0.35064935064935066;0.011627906976744186;0.0;	6.139522114418382e-14;3.051477746775663e-8;0.0013024221731351138;	in-frame	FALSE	FALSE	FALSE	TRUE
ENSG00000151914	DST	AFE	chr6	-	56642503-56645866	56642503-56642622	Cancer_cells:others;Fibroblasts:others;	56:83;65:74;	525:17;6:536;	0.9036144578313253;0.08450704225352113;	1.270567560176545e-38;1.307571220716232e-30;	in-frame	FALSE	FALSE	FALSE	FALSE
ENSG00000151914	DST	AFE	chr6	-	56735289-56851397	56735289-56742271	Cancer_cells:others;Endothelial_cells:others;Fibroblasts:others;	46:143;43:146;97:92;	201:20;1:220;10:211;	0.8137651821862348;0.022727272727272728;0.09345794392523364;	1.8260002551672934e-17;1.3160649734766665e-8;1.1610903903672987e-12;	in-frame	FALSE	FALSE	FALSE	FALSE
ENSG00000151914	DST	AFE	chr6	-	56851604-56900421	56851604-56851788	Endothelial_cells:others;	0:40;	52:155;	1.0;	0.0007457044608656366;	in-frame	FALSE	FALSE	FALSE	FALSE
ENSG00000146143	PRIM2	AFE	chr6	+	57382168-57507387	57461448-57507387	Mast_cells:others;T_cells:others;	0:56;15:41;	18:0;0:18;	1.0;0.0;	2.3472056615359045e-8;0.0007022595817023837;	non-coding	TRUE	TRUE	FALSE	FALSE
ENSG00000118482	PHF3	MXE	chr6	+	63646795-63671768|63671847-63680000	63646795-63678828|63679020-63680000	Cancer_cells:others;Myeloid_cells:others;	47:39;12:74;	96:24;0:120;	0.6713286713286714;0.0;	0.00010667558744842647;6.914863960300234e-7;	non-coding	TRUE	FALSE	FALSE	FALSE
		UN	chr6	-	73518370-73519456	73518370-73518812|73519179-73519456	T_cells:others;	7:14;	5:23;	0.4166666666666667;	0.0011400816618287375;	non-coding	TRUE	TRUE	FALSE	FALSE
ENSG00000111799	COL12A1	A3SS	chr6	-	75085365-75087577	75086557-75087577	Cancer_cells:others;Fibroblasts:others;	30:1004;989:45;	207:1723;1700:230;	0.8734177215189873;0.6322052807735218;	1.3812110979702067e-9;6.950829949554763e-7;	coding-disruptive	FALSE	FALSE	FALSE	FALSE
ENSG00000196586	MYO6	CE	chr6	+	75892690-75907605	75892690-75894814|75898411-75907605	Cancer_cells:others;Endothelial_cells:others;Fibroblasts:others;T_cells:others;	398:171;41:528;94:475;30:539;	700:19;0:719;8:711;4:715;	0.6375227686703097;0.0;0.0784313725490196;0.11764705882352941;	9.94002408337451e-41;9.152331896893453e-17;6.64342030252707e-24;9.549321707651686e-6;	in-frame	FALSE	FALSE	FALSE	FALSE
ENSG00000083123	BCKDHB	AFE	chr6	+	80203212-80273135	80228205-80273135	Cancer_cells:others;Fibroblasts:others;	113:84;29:168;	0:26;26:0;	0.0;0.4727272727272727;	1.0487443762661978e-8;1.6023077640541171e-15;	non-coding	TRUE	TRUE	FALSE	FALSE
ENSG00000112773	TENT5A	A5SS	chr6	-	81752178-81752569	81752178-81752431	Cancer_cells:others;Fibroblasts:others;	1341:801;370:1772;	1127:2358;1413:2072;	0.456645056726094;0.7924845765563657;	9.811245862501346e-6;7.084932595992677e-6;	non-coding	FALSE	FALSE	FALSE	FALSE
ENSG00000226453	LINC02542	AFE	chr6	-	81845909-82057939	81845909-81895413	Fibroblasts:others;Myeloid_cells:others;	0:51;31:20;	15:27;3:39;	1.0;0.08823529411764706;	3.346652028855905e-9;3.903269476062457e-7;	non-coding	TRUE	TRUE	FALSE	FALSE
ENSG00000013392	RWDD2A	ALE	chr6	+	83194652-83195595	83194652-83195195	B_cells:others;	21:204;	11:19;	0.34375;	0.0004947640641297939;	non-coding	TRUE	TRUE	FALSE	FALSE
ENSG00000065615	CYB5R4	AFE	chr6	+	83924592-83934595	83926331-83934595	Fibroblasts:others;	19:194;	7:13;	0.2692307692307692;	0.00015559781311422135;	coding-disruptive	FALSE	FALSE	FALSE	FALSE
ENSG00000135315	CEP162	MXE	chr6	-	84215922-84217799|84217860-84221057	84215922-84219103|84219214-84221057	Fibroblasts:others;	22:5;	71:190;	0.7634408602150538;	5.907946359262197e-13;	coding-disruptive	FALSE	FALSE	FALSE	FALSE
ENSG00000135317	SNX14	CE	chr6	-	85536924-85541985	85536924-85538838|85538864-85541985	Fibroblasts:others;	10:183;	38:149;	0.7916666666666666;	1.8976560794145875e-5;	in-frame	FALSE	FALSE	FALSE	FALSE
ENSG00000146282	RARS2	A5SS	chr6	-	87569590-87589922	87569590-87589701	Fibroblasts:others;	237:1275;	1054:1896;	0.8164213787761425;	5.426668332461748e-16;	non-coding	TRUE	TRUE	FALSE	FALSE
ENSG00000111880	RNGTT	UN	chr6	-	88614395-88678353	88614395-88614491|88635779-88678353	B_cells:others;T_cells:others;	11:129;54:86;	36:4;2:38;	0.7659574468085106;0.03571428571428571;	1.7530855435836786e-17;2.3907393236081416e-6;	non-coding	TRUE	TRUE	FALSE	FALSE
ENSG00000146278	PNRC1	IR	chr6	+	89080973-89081079	n.a.	T_cells:others;	486:1079;	812:6162;	0.6255778120184899;	4.338653987557976e-34;	coding-disruptive	TRUE	FALSE	FALSE	FALSE
ENSG00000146278	PNRC1	A5SS	chr6	+	89080973-89083753	89081434-89083753	Cancer_cells:others;Fibroblasts:others;T_cells:others;pDCs:others;	992:372;88:1276;100:1264;0:1364;	734:1965;462:2237;665:2034;21:2678;	0.42526071842410196;0.84;0.869281045751634;1.0;	2.299538788437032e-49;3.546987603175885e-5;3.727521479549162e-11;0.0007792775149326697;	coding-disruptive	FALSE	FALSE	FALSE	FALSE
ENSG00000112182	BACH2	CE	chr6	-	90206681-90296480	90206681-90271849|90271941-90296480	Fibroblasts:others;	66:180;	23:226;	0.25842696629213485;	0.001314177367039707;	non-coding	FALSE	FALSE	FALSE	FALSE
ENSG00000135341	MAP3K7	CE	chr6	-	90536401-90547258	90536401-90544552|90544632-90547258	Cancer_cells:others;Fibroblasts:others;T_cells:others;	13:130;50:93;39:104;	103:26;2:127;10:119;	0.8879310344827587;0.038461538461538464;0.20408163265306123;	1.077740827360248e-24;7.811208298367288e-14;2.9649814019978655e-5;	in-frame	FALSE	FALSE	FALSE	FALSE
ENSG00000057657	PRDM1	AFE	chr6	+	106095734-106099300	106099094-106099300	B_cells:others;Endothelial_cells:others;Fibroblasts:others;Myeloid_cells:others;T_cells:others;	44:187;19:212;78:153;26:205;56:175;	23:1325;17:1331;16:1332;21:1327;1235:113;	0.34328358208955223;0.4722222222222222;0.1702127659574468;0.44680851063829785;0.9566227730441518;	6.896815291903503e-24;5.529918032265089e-5;6.237111435184198e-35;7.186770326613451e-9;4.0476421214450097e-73;	in-frame	FALSE	FALSE	FALSE	FALSE
ENSG00000130347	RTN4IP1	AFE	chr6	-	106622969-106629843	106622969-106628748	B_cells:others;	23:9;	3:45;	0.11538461538461539;	1.7814954269846575e-7;	coding-disruptive	TRUE	FALSE	FALSE	FALSE
ENSG00000112320	SOBP	UN	chr6	+	107635469-107658207	107635469-107640777|107658085-107658207	B_cells:others;Fibroblasts:others;T_cells:others;	0:39;33:6;1:38;	24:48;3:69;40:32;	1.0;0.08333333333333333;0.975609756097561;	0.0005340899018413518;2.6669642805792783e-7;0.00012033053311279071;	non-coding	TRUE	TRUE	FALSE	FALSE
ENSG00000118689	FOXO3	AFE	chr6	+	108561829-108663455	108656538-108663455	Cancer_cells:others;Fibroblasts:others;T_cells:others;	61:51;21:91;11:101;	2:288;283:7;0:290;	0.031746031746031744;0.930921052631579;0.0;	8.330942105858833e-26;1.2167130329773496e-40;7.443505520140286e-9;	coding-disruptive	FALSE	FALSE	FALSE	FALSE
ENSG00000155085	AK9	AFE	chr6	-	109675756-109691147	109675756-109690472	Cancer_cells:others;	54:89;	92:42;	0.6301369863013698;	3.593147135244773e-6;	non-coding	FALSE	FALSE	FALSE	FALSE
ENSG00000056972	TRAF3IP2	AFE	chr6	-	111566560-111567624	111566560-111567216	Cancer_cells:others;Endothelial_cells:others;	109:84;18:175;	2:34;33:3;	0.018018018018018018;0.6470588235294118;	0.00014944570310521102;1.3672159111515231e-12;	coding-disruptive	FALSE	FALSE	FALSE	FALSE
ENSG00000231889	TRAF3IP2-AS1	A5SS	chr6	+	111574658-111576362	111574802-111576362	Endothelial_cells:others;	4:17;	7:169;	0.6363636363636364;	9.510777455665519e-5;	non-coding	FALSE	FALSE	FALSE	FALSE
ENSG00000010810	FYN	MXE	chr6	-	111696456-111699515|111699670-111702885	111696456-111700104|111700268-111702885	Endothelial_cells:others;Fibroblasts:others;Myeloid_cells:others;T_cells:others;	26:679;13:692;43:662;578:127;	136:345;228:253;5:476;88:393;	0.8395061728395061;0.946058091286307;0.10416666666666667;0.13213213213213212;	2.5151993600499305e-27;4.0130907733065216e-54;4.641092597099499e-5;8.602657167481584e-70;	in-frame	FALSE	FALSE	FALSE	FALSE
ENSG00000010810	FYN	AFE	chr6	-	111720062-111780566	111720062-111758834	Endothelial_cells:others;Fibroblasts:others;T_cells:others;	41:565;68:538;443:163;	14:1631;16:1629;1526:119;	0.2545454545454545;0.19047619047619047;0.7750126968004063;	2.6490521637830257e-12;7.329808773873427e-24;9.234043755582764e-30;	non-coding	FALSE	FALSE	FALSE	FALSE
ENSG00000010810	FYN	AFE	chr6	-	111780635-111846589	111780635-111793623	Endothelial_cells:others;Fibroblasts:others;T_cells:others;	21:194;39:176;138:77;	7:1225;5:1227;1177:55;	0.25;0.11363636363636363;0.8950570342205323;	7.126373486523321e-13;1.2079021842171315e-26;3.56272201314171e-30;	non-coding	FALSE	FALSE	FALSE	FALSE
ENSG00000196591	HDAC2	AFE	chr6	-	113968696-113970480	113968696-113970255	Fibroblasts:others;	13:28;	5:44;	0.2777777777777778;	0.001291625583798951;	non-coding	TRUE	TRUE	FALSE	FALSE
ENSG00000228624	HDAC2-AS2	AFE	chr6	+	113970323-113991893	113971775-113991893	Cancer_cells:others;Myeloid_cells:others;	3:20;14:9;	30:13;3:40;	0.9090909090909091;0.17647058823529413;	4.689830964201383e-6;2.5282675771112104e-6;	non-coding	FALSE	FALSE	FALSE	FALSE
ENSG00000123500	COL10A1	AFE	chr6	-	116125507-116158614	116125507-116126053	Cancer_cells:others;Endothelial_cells:others;Fibroblasts:others;	64:4368;6:4426;4330:102;	21:175;10:186;164:32;	0.24705882352941178;0.625;0.03649310191366266;	1.232188676975676e-6;2.906260584886598e-7;1.0267020994891138e-8;	non-coding	FALSE	FALSE	FALSE	FALSE
ENSG00000111860	CEP85L	AFE	chr6	-	118632611-118652700	118632611-118651197	B_cells:others;Cancer_cells:others;Endothelial_cells:others;Fibroblasts:others;Myeloid_cells:others;T_cells:others;	57:491;14:534;2:546;4:544;7:541;464:84;	19:476;59:436;46:449;157:338;66:429;146:349;	0.25;0.8082191780821918;0.9583333333333334;0.9751552795031055;0.9041095890410958;0.23934426229508196;	0.0014433544377160364;1.7830546223047895e-7;4.0043462563151553e-13;2.163518190939232e-31;1.2405494758889594e-13;5.880558715295977e-53;	in-frame	FALSE	FALSE	FALSE	FALSE
ENSG00000111907	TPD52L1	CE	chr6	+	125248383-125262834	125248383-125253717|125257158-125262834	Endothelial_cells:others;	68:439;	39:612;	0.3644859813084112;	5.623504013855073e-6;	coding-disruptive	FALSE	FALSE	FALSE	FALSE
ENSG00000111906	HDDC2	CE	chr6	-	125292909-125300538	125292909-125298714|125298816-125300538	Fibroblasts:others;	3038:7401;	1245:7664;	0.29068409992995564;	1.8077794989102467e-97;	coding-disruptive	FALSE	FALSE	TRUE	FALSE
ENSG00000118518	RNF146	A5SS	chr6	+	127266925-127280231	127267095-127280231	T_cells:others;	426:920;	498:3198;	0.538961038961039;	1.2534353943465295e-23;	non-coding	FALSE	FALSE	FALSE	FALSE
ENSG00000255330	AL096711.2	AFE	chr6	-	127454101-127473080	127454101-127459175	Fibroblasts:others;	5:8;	103:5;	0.9537037037037037;	8.711373396740663e-6;	coding-disruptive	FALSE	FALSE	FALSE	FALSE
ENSG00000152894	PTPRK	AFE	chr6	-	128240150-128242521	128240150-128241223	B_cells:others;Cancer_cells:others;Endothelial_cells:others;Fibroblasts:others;	1:373;232:142;43:331;91:283;	103:7;2:108;2:108;0:110;	0.9903846153846154;0.008547008547008548;0.044444444444444446;0.0;	3.21619053201229e-65;1.4180461659238987e-26;0.0012168671842221074;2.1520464768123318e-13;	coding-disruptive	FALSE	FALSE	FALSE	FALSE
ENSG00000152894	PTPRK	MXE	chr6	-	128397688-128409294|128409332-128520259	128397688-128491732|128491849-128520259	Cancer_cells:others;Endothelial_cells:others;	221:129;77:273;	80:240;153:167;	0.26578073089701;0.6652173913043479;	1.058200314642573e-10;4.622919157608805e-5;	coding-disruptive	FALSE	FALSE	FALSE	FALSE
ENSG00000196569	LAMA2	UN	chr6	+	129486622-129491901	129491440-129491901	Cancer_cells:others;Fibroblasts:others;	9:133;128:14;	7:4;1:10;	0.4375;0.007751937984496124;	0.0001503126754444972;0.00016915880280518887;	non-coding	TRUE	TRUE	FALSE	FALSE
ENSG00000198945	L3MBTL3	AFE	chr6	+	130018664-130022227	130019237-130022227	Myeloid_cells:others;	32:841;	16:106;	0.3333333333333333;	3.176652715788599e-5;	non-coding	TRUE	TRUE	FALSE	FALSE
ENSG00000079819	EPB41L2	CE	chr6	-	130870126-130885096	130870126-130878104|130880206-130885096	Fibroblasts:others;Myeloid_cells:others;	41:67;41:67;	139:36;4:171;	0.7722222222222223;0.08888888888888889;	9.500298480797802e-13;3.399654660980386e-14;	in-frame	FALSE	FALSE	FALSE	FALSE
ENSG00000118507	AKAP7	AFE	chr6	+	131219808-131281530	131250616-131281530	Cancer_cells:others;Fibroblasts:others;T_cells:others;	7:319;6:320;290:36;	15:66;45:36;19:62;	0.6818181818181818;0.8823529411764706;0.061488673139158574;	3.0264804957954503e-5;6.251232943982663e-22;4.017634048312468e-21;	in-frame	FALSE	FALSE	FALSE	FALSE
ENSG00000197594	ENPP1	AFE	chr6	+	131808275-131847776	131844980-131847776	Cancer_cells:others;Fibroblasts:others;	79:70;64:85;	28:0;0:28;	0.2616822429906542;0.0;	8.71431308472502e-6;9.74394954628589e-5;	non-coding	TRUE	TRUE	FALSE	FALSE
ENSG00000079931	MOXD1	UN	chr6	-	132328594-132372608	132328594-132365664|132369074-132372608	B_cells:others;Fibroblasts:others;	1:91;61:31;	28:4;0:32;	0.9655172413793104;0.0;	3.9551690157034575e-12;2.2396891148251303e-9;	non-coding	TRUE	TRUE	FALSE	FALSE
ENSG00000118515	SGK1	AFE	chr6	-	134174586-134175544	134174586-134174732	Endothelial_cells:others;Fibroblasts:others;Myeloid_cells:others;	579:585;119:1045;99:1065;	671:7728;240:8159;5208:3191;	0.5368;0.6685236768802229;0.9813453928773318;	3.699800769387619e-193;1.06816473474589e-20;5.584575948242918e-235;	in-frame	FALSE	FALSE	FALSE	FALSE
ENSG00000112339	HBS1L	ALE	chr6	-	135002842-135039573	135038026-135039573	Myeloid_cells:others;	8:258;	17:127;	0.68;	0.000289473373401552;	in-frame	FALSE	FALSE	FALSE	TRUE
ENSG00000171408	PDE7B	AFE	chr6	+	135947524-136108731	136038528-136108731	T_cells:others;	25:38;	1:77;	0.038461538461538464;	4.069050608437796e-6;	in-frame	FALSE	FALSE	FALSE	FALSE
ENSG00000135525	MAP7	CE	chr6	-	136377868-136388393	136377868-136383671|136383781-136388393	Cancer_cells:others;	94:0;	165:20;	0.637065637065637;	0.0005270585371429308;	in-frame	FALSE	FALSE	FALSE	FALSE
ENSG00000135540	NHSL1	AFE	chr6	-	138496371-138692476	138496371-138545623	Cancer_cells:others;Endothelial_cells:others;Myeloid_cells:others;	13:22;2:33;9:26;	2:160;76:86;1:161;	0.13333333333333333;0.9743589743589743;0.1;	4.762110428183251e-5;6.402999692855235e-6;1.2319254116607138e-5;	coding-disruptive	FALSE	FALSE	FALSE	FALSE
ENSG00000225177	AL590617.2	CE	chr6	+	138692617-138696597	138692617-138694393|138694547-138696597	Fibroblasts:others;Myeloid_cells:others;	143:261;68:336;	59:273;108:224;	0.29207920792079206;0.6136363636363636;	1.4203328479829792e-6;1.9159681265601435e-5;	non-coding	TRUE	FALSE	FALSE	FALSE
ENSG00000135597	REPS1	CE	chr6	-	138921124-138929977	138921124-138926401|138926481-138929977	Endothelial_cells:others;Fibroblasts:others;T_cells:others;	17:113;33:97;19:111;	7:273;19:261;100:180;	0.2916666666666667;0.36538461538461536;0.8403361344537815;	9.941941995814334e-5;2.98935282088683e-5;9.012071110025377e-7;	in-frame	FALSE	FALSE	FALSE	FALSE
ENSG00000226571	AL158850.1	AFE	chr6	+	139250895-139271659	139271549-139271659	B_cells:others;	0:12;	142:34;	1.0;	1.7064044082158661e-6;	non-coding	TRUE	FALSE	FALSE	FALSE
ENSG00000164440	TXLNB	A5SS	chr6	-	139288913-139292229	139288913-139291921	Myeloid_cells:others;	2:88;	46:238;	0.9583333333333334;	7.522151332711862e-5;	non-coding	TRUE	FALSE	FALSE	FALSE
ENSG00000112414	ADGRG6	AFE	chr6	+	142302331-142309544	142302739-142309544	Cancer_cells:others;	77:126;	25:1;	0.24509803921568626;	4.5574078308719156e-5;	coding-disruptive	FALSE	FALSE	FALSE	FALSE
ENSG00000010818	HIVEP2	UN	chr6	-	142837047-142945944	142837047-142945491|142945602-142945944	Cancer_cells:others;T_cells:others;	85:278;111:252;	23:260;171:112;	0.21296296296296297;0.6063829787234043;	0.0006148081110171933;3.170796920714454e-9;	non-coding	TRUE	TRUE	FALSE	FALSE
ENSG00000112419	PHACTR2	AFE	chr6	+	143788910-143807057	143806722-143807057	Endothelial_cells:others;T_cells:others;	92:548;156:484;	0:146;113:33;	0.0;0.4200743494423792;	1.38496278526098e-7;6.917263511414211e-19;	non-coding	TRUE	TRUE	FALSE	FALSE
ENSG00000118495	PLAGL1	A3SS	chr6	-	143960542-143964787	143960556-143964787	Endothelial_cells:others;	11:545;	15:207;	0.5769230769230769;	0.0007713721500117833;	non-coding	FALSE	FALSE	FALSE	FALSE
ENSG00000118495	PLAGL1	CE	chr6	-	143968978-144008090	143968978-143985135|143985174-144008090	B_cells:others;Myeloid_cells:others;T_cells:others;	11:2097;69:2039;81:2027;	29:744;105:668;97:676;	0.725;0.603448275862069;0.5449438202247191;	7.787759353456237e-7;6.355667582352964e-16;7.412542671691173e-8;	non-coding	FALSE	FALSE	FALSE	FALSE
ENSG00000152818	UTRN	AFE	chr6	+	144331018-144403123	144344304-144403123	Cancer_cells:others;T_cells:others;	523:29;9:543;	96:4342;3045:1393;	0.15508885298869143;0.9970530451866405;	0.0;2.5788856528492406e-134;	in-frame	FALSE	FALSE	FALSE	FALSE
ENSG00000152818	UTRN	AFE	chr6	+	144577288-144678406	144583600-144678406	Cancer_cells:others;	42:242;	39:8;	0.48148148148148145;	4.649331242888924e-11;	in-frame	FALSE	FALSE	FALSE	FALSE
ENSG00000152818	UTRN	CE	chr6	+	144821018-144827611	144821018-144827348|144827386-144827611	Endothelial_cells:others;Fibroblasts:others;T_cells:others;	2:103;0:105;53:52;	74:204;114:164;8:270;	0.9736842105263158;1.0;0.13114754098360656;	4.552296460608615e-8;1.9769033200210552e-18;1.7382875172172464e-22;	in-frame	FALSE	FALSE	FALSE	FALSE
ENSG00000111961	SASH1	AFE	chr6	+	148272377-148390134	148343223-148390134	Fibroblasts:others;	47:1;	24:536;	0.3380281690140845;	5.399313650956358e-44;	coding-disruptive	FALSE	FALSE	FALSE	FALSE
ENSG00000111961	SASH1	AFE	chr6	+	148487715-148514324	148508877-148514324	Cancer_cells:others;Endothelial_cells:others;Fibroblasts:others;Myeloid_cells:others;	43:38;16:65;9:72;12:69;	1:124;2:123;122:3;0:125;	0.022727272727272728;0.1111111111111111;0.9312977099236641;0.0;	4.3420177971234435e-17;9.723932662799098e-6;3.70425009743849e-28;0.0002771327254501432;	in-frame	FALSE	FALSE	FALSE	FALSE
ENSG00000178199	ZC3H12D	AFE	chr6	-	149474613-149484813	149474613-149483051	Cancer_cells:others;Myeloid_cells:others;	8:440;24:424;	5:26;20:11;	0.38461538461538464;0.45454545454545453;	0.0004645709938142336;1.960051286070986e-14;	non-coding	FALSE	FALSE	FALSE	FALSE
ENSG00000131016	AKAP12	AFE	chr6	+	151305903-151348711	151325885-151348711	Endothelial_cells:others;Fibroblasts:others;	3:214;212:5;	34:293;284:43;	0.918918918918919;0.5725806451612904;	6.773047859792991e-7;2.492541385078438e-7;	in-frame	FALSE	FALSE	FALSE	FALSE
ENSG00000091831	ESR1	AFE	chr6	+	151805820-151807843	151807504-151807843	Cancer_cells:others;Fibroblasts:others;	1488:59;36:1511;	805:8;6:807;	0.35106846925425206;0.14285714285714285;	7.879302880396699e-7;0.00017315283501135014;	non-coding	TRUE	TRUE	FALSE	FALSE
ENSG00000131018	SYNE1	CE	chr6	-	152122676-152132122	152122676-152130720|152130778-152132122	Cancer_cells:others;	16:29;	23:519;	0.5897435897435898;	1.9078065554112428e-7;	coding-disruptive	FALSE	FALSE	FALSE	FALSE
ENSG00000131018	SYNE1	CE	chr6	-	152143765-152148045	152143765-152145487|152145555-152148045	Fibroblasts:others;T_cells:others;	1:54;43:12;	55:78;46:87;	0.9821428571428571;0.5168539325842697;	2.266794338364019e-6;1.2976093632935121e-5;	in-frame	FALSE	FALSE	FALSE	FALSE
ENSG00000131018	SYNE1	CE	chr6	-	152294127-152301869	152294127-152300641|152300781-152301869	Fibroblasts:others;	52:1287;	87:469;	0.6258992805755396;	7.045548345314725e-14;	in-frame	FALSE	FALSE	FALSE	FALSE
ENSG00000112029	FBXO5	AFE	chr6	-	152975621-152983234	152975621-152982857	Fibroblasts:others;	103:266;	36:726;	0.2589928057553957;	1.0083313938390134e-12;	coding-disruptive	FALSE	FALSE	FALSE	FALSE
ENSG00000074706	IPCEF1	CE	chr6	-	154289756-154356672	154289756-154306695|154306762-154356672	Myeloid_cells:others;	70:7;	7:7;	0.09090909090909091;	1.0121632362653318e-5;	non-coding	FALSE	FALSE	FALSE	FALSE
ENSG00000146426	TIAM2	AFE	chr6	+	155090379-155127490	155107163-155127490	Cancer_cells:others;T_cells:others;	57:89;19:127;	6:83;70:19;	0.09523809523809523;0.7865168539325843;	1.267244560794621e-5;1.3804828943662093e-7;	non-coding	TRUE	TRUE	FALSE	FALSE
ENSG00000175048	ZDHHC14	UN	chr6	+	157382266-157542585	157382266-157382783|157511217-157542585	Endothelial_cells:others;Fibroblasts:others;	14:46;14:46;	0:41;1:40;	0.0;0.06666666666666667;	0.0001370301494564128;1.5071103183330763e-5;	non-coding	TRUE	TRUE	FALSE	FALSE
ENSG00000078269	SYNJ2	UN	chr6	+	158017290-158028756	158017290-158018301|158027165-158028756	Myeloid_cells:others;	30:1568;	9:46;	0.23076923076923078;	0.0001653899040824259;	non-coding	TRUE	TRUE	FALSE	FALSE
ENSG00000130338	TULP4	AFE	chr6	+	158232303-158312051	158282378-158312051	Endothelial_cells:others;	112:1432;	73:2152;	0.3945945945945946;	9.632550591501914e-6;	non-coding	FALSE	FALSE	FALSE	FALSE
ENSG00000164674	SYTL3	AFE	chr6	+	158645234-158651753	158650078-158651753	Cancer_cells:others;Fibroblasts:others;T_cells:others;	46:35;11:70;15:66;	12:1132;5:1139;1002:142;	0.20689655172413793;0.3125;0.9852507374631269;	1.1732870855275737e-17;3.14675691714472e-5;2.1173853448830564e-15;	non-coding	TRUE	FALSE	FALSE	FALSE
ENSG00000164674	SYTL3	AFE	chr6	+	158718211-158725503	158720856-158725503	Myeloid_cells:others;	8:69;	15:42;	0.6521739130434783;	0.00048847232112721;	non-coding	TRUE	TRUE	FALSE	FALSE
ENSG00000271913	AL035530.2	A5SS	chr6	+	158999910-159025949	159000392-159025949	Cancer_cells:others;T_cells:others;	2:23;8:17;	193:55;7:241;	0.9897435897435898;0.4666666666666667;	1.0012604848770663e-8;2.35760327195993e-5;	non-coding	TRUE	TRUE	FALSE	FALSE
ENSG00000085511	MAP3K4	CE	chr6	+	161097176-161101892	161097176-161098278|161098427-161101892	Fibroblasts:others;	27:92;	1:43;	0.03571428571428571;	0.0002900084706404968;	in-frame	FALSE	FALSE	FALSE	FALSE
ENSG00000112541	PDE10A	UN	chr6	-	165543568-165661947	165543568-165576412|165576539-165661947	Endothelial_cells:others;	9:13;	38:4;	0.8085106382978723;	1.4835466015340734e-6;	non-coding	TRUE	TRUE	FALSE	FALSE
ENSG00000071242	RPS6KA2	AFE	chr6	-	166858259-166892950	166858259-166862108	Myeloid_cells:others;	12:8;	0:11;	0.0;	0.0008677787364913309;	coding-disruptive	TRUE	FALSE	FALSE	FALSE
ENSG00000213066	FGFR1OP	CE	chr6	+	167010893-167022409	167010893-167013508|167013567-167022409	Endothelial_cells:others;	4:189;	7:53;	0.6363636363636364;	0.0006005825561847598;	in-frame	FALSE	FALSE	FALSE	FALSE
ENSG00000112486	CCR6	AFE	chr6	+	167112014-167136038	167123223-167136038	B_cells:others;Myeloid_cells:others;T_cells:others;	137:729;16:850;672:194;	273:157;86:344;57:373;	0.6658536585365854;0.8431372549019608;0.07818930041152264;	1.2129141817910714e-54;2.448649324701129e-33;1.28488470461743e-94;	non-coding	FALSE	FALSE	FALSE	FALSE
ENSG00000130396	AFDN	AFE	chr6	+	167925091-167943129	167934962-167943129	Cancer_cells:others;Endothelial_cells:others;	80:31;18:93;	0:108;105:3;	0.0;0.8536585365853658;	3.667951986562936e-8;2.669569130033044e-9;	non-coding	TRUE	TRUE	FALSE	FALSE
ENSG00000130396	AFDN	A5SS	chr6	+	167966045-167969114	167966270-167969114	Cancer_cells:others;	76:70;	24:2;	0.24;	6.020819658938667e-5;	in-frame	FALSE	FALSE	FALSE	FALSE
ENSG00000197461	PDGFA	CE	chr7	-	498574-501116	498574-500431|500499-501116	Cancer_cells:others;Fibroblasts:others;	42:194;145:91;	41:7;3:45;	0.4939759036144578;0.02027027027027027;	4.208146667267375e-7;7.234571409182015e-7;	coding-disruptive	FALSE	FALSE	FALSE	FALSE
ENSG00000188191	PRKAR1B	AFE	chr7	-	596304-606193	596304-602553	Cancer_cells:others;Endothelial_cells:others;Mast_cells:others;Myeloid_cells:others;	85:345;27:403;0:430;3:427;	5:307;3:309;10:302;55:257;	0.05555555555555555;0.1;1.0;0.9482758620689655;	2.06432677453722e-9;0.0013128336690970731;0.0007216633728966918;1.015395569454641e-17;	coding-disruptive	FALSE	FALSE	FALSE	FALSE
ENSG00000188191	PRKAR1B	AFE	chr7	-	607452-677229	607452-617841	Cancer_cells:others;Endothelial_cells:others;Fibroblasts:others;T_cells:others;	68:112;51:129;46:134;13:167;	8:260;0:268;4:264;250:18;	0.10526315789473684;0.0;0.08;0.9505703422053232;	2.4139934320397522e-11;3.571884448964473e-15;4.1161212064814175e-11;3.4363806651661333e-44;	non-coding	TRUE	TRUE	FALSE	FALSE
ENSG00000188191	PRKAR1B	AFE	chr7	-	711527-727210	711527-712414	B_cells:others;Cancer_cells:others;Endothelial_cells:others;Fibroblasts:others;Myeloid_cells:others;T_cells:others;	19:278;160:137;5:292;27:270;16:281;69:228;	1:510;136:375;135:376;184:327;3:508;52:459;	0.05;0.4594594594594595;0.9642857142857143;0.8720379146919431;0.15789473684210525;0.4297520661157025;	2.014837668232044e-5;4.348818757093839e-8;2.0889771338410344e-17;9.813814152141543e-11;0.000621319335399622;2.3336748668731082e-7;	non-coding	FALSE	FALSE	FALSE	FALSE
ENSG00000164818	DNAAF5	AFE	chr7	+	763974-770471	769205-770471	Fibroblasts:others;T_cells:others;	19:125;14:130;	21:17;0:38;	0.525;0.0;	1.2517888383912625e-5;0.0005155573634102417;	in-frame	FALSE	FALSE	FALSE	FALSE
ENSG00000105963	ADAP1	AFE	chr7	-	920050-926553	920050-922977	Cancer_cells:others;T_cells:others;	499:82;57:524;	0:39;35:4;	0.0;0.3804347826086957;	7.005584137003313e-17;3.164323144399239e-12;	coding-disruptive	FALSE	FALSE	FALSE	FALSE
ENSG00000146540	C7orf50	AFE	chr7	-	1010143-1127257	1010143-1028258	Cancer_cells:others;Mast_cells:others;Myeloid_cells:others;	6155:2603;12:8746;267:8491;	7247:8319;111:15455;1886:13680;	0.540740188031637;0.9024390243902439;0.87598699489085;	5.171989651196171e-171;1.0044432397544713e-7;2.196998604896902e-108;	coding-disruptive	FALSE	FALSE	FALSE	FALSE
ENSG00000164877	MICALL2	ALE	chr7	-	1448761-1450240	1449829-1450240	Cancer_cells:others;Fibroblasts:others;	376:189;151:414;	359:33;16:376;	0.4884353741496599;0.09580838323353294;	7.86223331252635e-6;8.417375016433955e-7;	non-coding	TRUE	TRUE	FALSE	FALSE
ENSG00000164877	MICALL2	AFE	chr7	-	1450288-1459184	1450288-1455329	Cancer_cells:others;Fibroblasts:others;	706:656;487:875;	235:5;3:237;	0.24973432518597238;0.006122448979591836;	1.9244566237349177e-31;2.2946941102199127e-18;	non-coding	TRUE	TRUE	FALSE	FALSE
ENSG00000198517	MAFK	AFE	chr7	+	1530898-1539149	1538457-1539149	Fibroblasts:others;	17:131;	12:7;	0.41379310344827586;	5.243558940810341e-8;	non-coding	FALSE	FALSE	FALSE	FALSE
ENSG00000002822	MAD1L1	AFE	chr7	-	1936897-1957629	1936897-1940088	Cancer_cells:others;Endothelial_cells:others;Fibroblasts:others;T_cells:others;	133:154;23:264;60:227;25:262;	55:530;6:579;31:554;355:230;	0.2925531914893617;0.20689655172413793;0.34065934065934067;0.9342105263157895;	7.172290847173545e-17;2.7217533068478583e-8;3.955442062167272e-11;1.3255148164261974e-38;	coding-disruptive	FALSE	FALSE	FALSE	FALSE
ENSG00000002822	MAD1L1	AFE	chr7	-	2014642-2069194	2014642-2020014	Cancer_cells:others;Endothelial_cells:others;Mast_cells:others;Myeloid_cells:others;T_cells:others;	92:102;16:178;3:191;20:174;31:163;	1:81;1:81;9:73;54:28;0:82;	0.010752688172043012;0.058823529411764705;0.75;0.7297297297297297;0.0;	2.1413617040594407e-8;0.000330218102456264;0.00011792103387938447;2.6568474231265164e-16;4.537942540222489e-8;	non-coding	TRUE	TRUE	FALSE	FALSE
ENSG00000002822	MAD1L1	AFE	chr7	-	2149238-2213212	2149238-2193259	Cancer_cells:others;	67:72;	75:0;	0.528169014084507;	0.0001315482378108047;	coding-disruptive	FALSE	FALSE	FALSE	FALSE
ENSG00000106266	SNX8	AFE	chr7	-	2269639-2271850	2269639-2270012	Cancer_cells:others;Myeloid_cells:others;	151:140;56:235;	132:16;7:141;	0.4664310954063604;0.1111111111111111;	6.5349614719567454e-9;2.42246300825998e-6;	non-coding	TRUE	TRUE	FALSE	FALSE
ENSG00000106012	IQCE	UN	chr7	+	2607227-2610044	2607227-2609580|2609628-2610044	Cancer_cells:others;Myeloid_cells:others;	78:34;5:107;	1:21;20:2;	0.012658227848101266;0.8;	1.6671484612075368e-9;2.3873520087708185e-10;	non-coding	TRUE	TRUE	FALSE	FALSE
ENSG00000146535	GNA12	AFE	chr7	-	2795143-2870624	2795143-2843853	Cancer_cells:others;T_cells:others;	1:25;15:11;	32:44;6:70;	0.9696969696969697;0.2857142857142857;	0.0010621355995127388;1.0086095068061134e-6;	coding-disruptive	TRUE	FALSE	FALSE	FALSE
ENSG00000198286	CARD11	CE	chr7	-	2958631-3043667	2958631-2980520|2980580-3043667	Myeloid_cells:others;T_cells:others;pDCs:others;	17:439;372:84;6:450;	40:164;96:108;35:169;	0.7017543859649122;0.20512820512820512;0.8536585365853658;	9.893157583112486e-9;1.8998819835059397e-16;5.871615044122292e-12;	non-coding	FALSE	FALSE	FALSE	FALSE
ENSG00000182095	TNRC18	AFE	chr7	-	5394595-5421060	5394595-5397122	Fibroblasts:others;T_cells:others;	7:8;0:15;	4:142;92:54;	0.36363636363636365;1.0;	1.1108017918710013e-6;0.00045514120868986064;	non-coding	TRUE	TRUE	FALSE	FALSE
ENSG00000011275	RNF216	AFE	chr7	-	5652510-5711761	5652510-5695369	Cancer_cells:others;	115:201;	12:114;	0.09448818897637795;	2.1406967636799145e-6;	non-coding	TRUE	TRUE	FALSE	FALSE
ENSG00000011275	RNF216	A3SS	chr7	-	5739352-5740973	5739625-5740973	T_cells:others;	36:195;	17:4;	0.32075471698113206;	8.067288821884709e-7;	non-coding	TRUE	TRUE	FALSE	FALSE
ENSG00000086232	EIF2AK1	AFE	chr7	-	6024801-6026728	6024801-6026435	Cancer_cells:others;Myeloid_cells:others;T_cells:others;	697:466;108:1055;108:1055;	4:148;69:83;61:91;	0.005706134094151213;0.3898305084745763;0.3609467455621302;	3.5484209856486303e-32;3.806872439684784e-18;1.5136422340317792e-9;	coding-disruptive	FALSE	FALSE	FALSE	FALSE
ENSG00000136238	RAC1	CE	chr7	+	6392041-6400126	6392041-6398662|6398718-6400126	Cancer_cells:others;Myeloid_cells:others;	800:1780;716:1864;	403:173;11:565;	0.3349958437240233;0.015130674002751032;	8.054222310940762e-51;4.0891077673494786e-48;	in-frame	FALSE	FALSE	FALSE	FALSE
ENSG00000136240	KDELR2	MXE	chr7	-	6474284-6475302|6475418-6483967	6474284-6482392|6482589-6483967	T_cells:others;	24:603;	31:158;	0.5636363636363636;	1.1952535682740275e-5;	non-coding	TRUE	FALSE	FALSE	FALSE
ENSG00000003147	ICA1	AFE	chr7	-	8158652-8218305	8158652-8176210	Cancer_cells:others;T_cells:others;	423:112;35:500;	3:110;98:15;	0.007042253521126761;0.7368421052631579;	1.2976017564562757e-18;6.101516539234126e-23;	non-coding	TRUE	TRUE	FALSE	FALSE
ENSG00000122644	ARL4A	AFE	chr7	+	12687043-12688166	12687728-12688166	B_cells:others;Endothelial_cells:others;T_cells:others;	288:3653;322:3619;1139:2802;	12:2688;1044:1656;122:2578;	0.04;0.7642752562225475;0.09674861221252974;	5.541846344770448e-39;2.905138310737558e-125;1.6209118893275923e-134;	non-coding	FALSE	FALSE	FALSE	FALSE
ENSG00000006468	ETV1	AFE	chr7	-	13977480-13986638	13977480-13986116	Fibroblasts:others;T_cells:others;	171:85;36:220;	10:91;79:22;	0.055248618784530384;0.6869565217391305;	1.85417956182087e-9;2.6788150182600133e-8;	in-frame	FALSE	FALSE	FALSE	FALSE
ENSG00000006468	ETV1	CE	chr7	-	13989139-13989563	13989139-13989268|13989464-13989563	T_cells:others;	10:471;	26:227;	0.7222222222222222;	8.421917448958721e-5;	non-coding	FALSE	FALSE	FALSE	FALSE
ENSG00000187546	AGMO	UN	chr7	-	15544923-15560141	15544923-15547564	Endothelial_cells:others;	15:5;	3:35;	0.16666666666666666;	0.0003435855068283754;	non-coding	TRUE	TRUE	FALSE	FALSE
ENSG00000237773	AC073332.1	ALE	chr7	-	17259328-17299060	17286516-17299060	Mast_cells:others;	0:472;	12:1387;	1.0;	0.0013362732761323024;	non-coding	FALSE	FALSE	FALSE	FALSE
ENSG00000048052	HDAC9	AFE	chr7	+	18496324-18585281	18509446-18585281	Cancer_cells:others;	167:455;	95:32;	0.36259541984732824;	6.4292066947784536e-9;	coding-disruptive	FALSE	FALSE	FALSE	FALSE
ENSG00000233834	AC005083.1	CE	chr7	+	20217622-20218256	20217622-20217788|20217858-20218256	Myeloid_cells:others;	26:56;	48:385;	0.6486486486486487;	0.0007477400020214431;	non-coding	FALSE	FALSE	FALSE	FALSE
ENSG00000271133	AC004130.1	CE	chr7	-	20329513-20331650	20329513-20329690|20329782-20331650	B_cells:others;	26:812;	60:765;	0.6976744186046512;	0.00020926417376276077;	non-coding	FALSE	FALSE	FALSE	FALSE
ENSG00000105889	STEAP1B	AFE	chr7	-	22494886-22632851	22494886-22500114	B_cells:others;Cancer_cells:others;	15:16;0:31;	0:38;19:19;	0.0;1.0;	9.594583021027652e-6;1.295823467098241e-7;	non-coding	TRUE	FALSE	FALSE	FALSE
ENSG00000228649	SNHG26	ALE	chr7	+	22857016-22869015	22857016-22858571	Myeloid_cells:others;	0:74;	21:193;	1.0;	0.00015703160726078215;	non-coding	TRUE	FALSE	FALSE	FALSE
ENSG00000122591	FAM126A	CE	chr7	-	22946163-22960256	22946163-22946952|22947247-22960256	Fibroblasts:others;Myeloid_cells:others;T_cells:others;	9:96;22:83;29:76;	70:22;1:91;2:90;	0.8860759493670886;0.043478260869565216;0.06451612903225806;	3.2276118657661285e-16;6.964899012761182e-7;0.0006531200912596455;	coding-disruptive	FALSE	FALSE	FALSE	FALSE
ENSG00000070882	OSBPL3	AFE	chr7	-	24892621-24979886	24892621-24917957	B_cells:others;	142:1298;	61:2;	0.30049261083743845;	3.6504592966836375e-48;	non-coding	FALSE	FALSE	FALSE	FALSE
ENSG00000105997	HOXA3	AFE	chr7	-	27110760-27122559	27110760-27113625	Cancer_cells:others;Fibroblasts:others;	47:18;10:55;	18:70;53:35;	0.27692307692307694;0.8412698412698413;	1.211083539435006e-6;7.67329412097183e-5;	non-coding	FALSE	FALSE	FALSE	FALSE
ENSG00000146592	CREB5	AFE	chr7	+	28685557-28718753	28686197-28718753	B_cells:others;	7:28;	10:310;	0.5882352941176471;	0.0005276467803640544;	coding-disruptive	TRUE	FALSE	FALSE	FALSE
ENSG00000228421	AC005013.1	AFE	chr7	+	28956075-28958950	28957858-28958950	Endothelial_cells:others;	16:50;	3:117;	0.15789473684210525;	0.00026238364208495924;	non-coding	TRUE	FALSE	FALSE	FALSE
ENSG00000106066	CPVL	A5SS	chr7	-	29121071-29146429	29121071-29146341	Cancer_cells:others;	110:3273;	55:311;	0.3333333333333333;	2.458466324592336e-15;	non-coding	FALSE	FALSE	FALSE	FALSE
ENSG00000106069	CHN2	AFE	chr7	+	29146960-29354625	29194990-29354625	Fibroblasts:others;Myeloid_cells:others;	8:78;66:20;	12:879;89:802;	0.6;0.5741935483870968;	4.134693488711547e-5;1.85124071050428e-33;	in-frame	FALSE	FALSE	FALSE	FALSE
ENSG00000106069	CHN2	AFE	chr7	+	29480356-29495952	29483975-29495952	Cancer_cells:others;	19:27;	60:0;	0.759493670886076;	5.639632722136791e-5;	coding-disruptive	FALSE	FALSE	FALSE	FALSE
ENSG00000122574	WIPF3	UN	chr7	+	29834814-29875830	29834814-29860495|29860563-29875830	Myeloid_cells:others;T_cells:others;	5:128;75:58;	15:0;0:15;	0.75;0.0;	5.866161888086811e-14;5.0070329143556103e-8;	non-coding	TRUE	TRUE	FALSE	FALSE
ENSG00000106080	FKBP14	CE	chr7	-	30019123-30022665	30019123-30020213|30020304-30022665	B_cells:others;Cancer_cells:others;Endothelial_cells:others;Fibroblasts:others;T_cells:others;	3:226;40:189;33:196;142:87;5:224;	12:179;134:57;2:189;4:187;21:170;	0.8;0.7701149425287356;0.05714285714285714;0.0273972602739726;0.8076923076923077;	0.00030233057772982455;1.33973112600432e-15;3.316522979720726e-6;1.0249779959722598e-30;1.3657848045195362e-6;	coding-disruptive	FALSE	FALSE	FALSE	TRUE
ENSG00000241644	INMT	ALE	chr7	+	30698230-30741755	30698230-30699716	Fibroblasts:others;	22:16;	7:34;	0.2413793103448276;	0.00015795956365509178;	non-coding	TRUE	FALSE	FALSE	FALSE
ENSG00000254959	INMT-MINDY4	AFE	chr7	+	30852279-30853394	30853228-30853394	Cancer_cells:others;Endothelial_cells:others;Fibroblasts:others;	28:28;7:49;19:37;	2:76;75:3;0:78;	0.06666666666666667;0.9146341463414634;0.0;	0.001162382797209471;8.903836850802703e-7;5.196425851944424e-5;	non-coding	TRUE	TRUE	FALSE	FALSE
ENSG00000136250	AOAH	AFE	chr7	-	36513380-36522039	36513380-36514472	Myeloid_cells:others;T_cells:others;	275:120;93:302;	35:58;49:44;	0.11290322580645161;0.34507042253521125;	4.2440488918082466e-5;7.439996149133419e-5;	coding-disruptive	FALSE	FALSE	FALSE	FALSE
ENSG00000155849	ELMO1	AFE	chr7	-	36895017-37013299	36895017-36985923	Endothelial_cells:others;	39:114;	19:0;	0.3275862068965517;	6.318663844769989e-9;	coding-disruptive	FALSE	FALSE	FALSE	FALSE
ENSG00000281103	TRG-AS1	AFE	chr7	+	38350450-38375557	38359606-38375557	Myeloid_cells:others;	109:856;	38:898;	0.2585034013605442;	1.7722593616547515e-8;	non-coding	TRUE	TRUE	FALSE	FALSE
		MXE	chr7	+	39623825-39624331|39624427-39686631	39623825-39665226|39665290-39686631	Endothelial_cells:others;	35:348;	42:1180;	0.5454545454545454;	0.00011912207101530537;	non-coding	TRUE	TRUE	FALSE	FALSE
ENSG00000235314	LINC00957	AFE	chr7	+	44039283-44039894	44039699-44039894	Fibroblasts:others;	46:113;	46:1094;	0.5;	1.2765511906570689e-15;	non-coding	FALSE	FALSE	FALSE	FALSE
ENSG00000122678	POLM	A3SS	chr7	-	44073377-44073625	44073430-44073625	Myeloid_cells:others;	5:213;	12:87;	0.7058823529411765;	0.0002504834939674555;	coding-disruptive	FALSE	FALSE	FALSE	FALSE
ENSG00000105953	OGDH	MXE	chr7	+	44645518-44647444|44647534-44666736	44645518-44647657|44647759-44666736	B_cells:others;	10:37;	4:302;	0.2857142857142857;	3.8586331670669976e-7;	in-frame	FALSE	FALSE	FALSE	FALSE
ENSG00000122515	ZMIZ2	AFE	chr7	+	44765579-44766164	44766056-44766164	Myeloid_cells:others;	33:360;	18:40;	0.35294117647058826;	2.6217801013265194e-5;	coding-disruptive	FALSE	FALSE	FALSE	FALSE
		CE	chr7	-	44995144-44999718	44995144-44999280|44999373-44999718	Fibroblasts:others;T_cells:others;	30:125;22:133;	16:210;69:157;	0.34782608695652173;0.7582417582417582;	7.936796179413026e-5;0.00013311724623883217;	non-coding	TRUE	TRUE	FALSE	FALSE
ENSG00000136205	TNS3	AFE	chr7	-	47305003-47344755	47305003-47327981	Fibroblasts:others;	25:42;	12:181;	0.32432432432432434;	0.0005968429653562858;	non-coding	TRUE	TRUE	FALSE	FALSE
ENSG00000136205	TNS3	AFE	chr7	-	47369621-47396800	47369621-47380805	Cancer_cells:others;Myeloid_cells:others;	88:189;70:207;	55:0;0:55;	0.38461538461538464;0.0;	8.806439976728563e-9;7.265483621591378e-7;	non-coding	TRUE	TRUE	FALSE	FALSE
ENSG00000136205	TNS3	AFE	chr7	-	47400914-47411727	47400914-47403268	Cancer_cells:others;Fibroblasts:others;Myeloid_cells:others;	41:146;76:111;50:137;	42:1;1:42;0:43;	0.5060240963855421;0.012987012987012988;0.0;	8.650487260776645e-16;5.774896826008212e-6;2.168873714217274e-6;	coding-disruptive	FALSE	FALSE	FALSE	FALSE
ENSG00000136205	TNS3	AFE	chr7	-	47442055-47481103	47442055-47452933	Cancer_cells:others;	330:1251;	108:20;	0.2465753424657534;	3.1375747360351748e-24;	coding-disruptive	FALSE	FALSE	FALSE	FALSE
ENSG00000136205	TNS3	AFE	chr7	-	47481141-47506907	47481141-47481245	Myeloid_cells:others;	306:1383;	101:15;	0.24815724815724816;	2.2578843233686204e-19;	coding-disruptive	FALSE	FALSE	FALSE	FALSE
ENSG00000136205	TNS3	AFE	chr7	-	47529147-47582051	47529147-47537030	Fibroblasts:others;	109:336;	67:13;	0.3806818181818182;	1.582709258454572e-13;	non-coding	TRUE	TRUE	FALSE	FALSE
ENSG00000185811	IKZF1	AFE	chr7	+	50304359-50319048	50304922-50319048	Myeloid_cells:others;T_cells:others;	75:1616;1425:266;	578:2646;2089:1135;	0.885145482388974;0.5944792259533296;	3.7152520021343724e-44;2.15676529461108e-49;	non-coding	FALSE	FALSE	FALSE	FALSE
ENSG00000132434	LANCL2	UN	chr7	+	55425430-55428375	55427670-55428375	T_cells:others;	14:171;	12:3;	0.46153846153846156;	4.039846739750662e-6;	non-coding	TRUE	TRUE	FALSE	FALSE
ENSG00000146733	PSPH	ALE	chr7	-	56021231-56116015	56114897-56116015	B_cells:others;Cancer_cells:others;Myeloid_cells:others;T_cells:others;	183:4367;3114:1436;303:4247;448:4102;	1:1286;1256:31;5:1282;15:1272;	0.005434782608695652;0.28741418764302057;0.016233766233766232;0.032397408207343416;	3.0855002803883396e-5;1.2497543402140864e-21;6.392740058385054e-5;9.845107525917765e-7;	coding-disruptive	TRUE	FALSE	FALSE	FALSE
ENSG00000226581	AC092634.3	CE	chr7	+	63901038-63904612	63901038-63903522|63903590-63904612	T_cells:others;	9:52;	18:22;	0.6666666666666666;	0.0004235562246770035;	non-coding	TRUE	TRUE	FALSE	FALSE
ENSG00000173041	ZNF680	CE	chr7	-	64544432-64562925	64544432-64560946|64561273-64562925	B_cells:others;	68:1636;	16:1120;	0.19047619047619047;	0.001261863347473622;	non-coding	FALSE	FALSE	FALSE	FALSE
ENSG00000198039	ZNF273	ALE	chr7	+	64918292-64927654	64918292-64923386	B_cells:others;	9:87;	3:157;	0.25;	0.0009947933546225348;	coding-disruptive	FALSE	FALSE	FALSE	FALSE
ENSG00000152926	ZNF117	ALE	chr7	-	64982116-65006541	64993414-65006541	B_cells:others;	41:823;	35:1939;	0.4605263157894737;	0.0002790752727006119;	coding-disruptive	FALSE	FALSE	FALSE	FALSE
ENSG00000229180	AC006001.3	ALE	chr7	-	66576932-66592257	66584466-66592257	B_cells:others;T_cells:others;	67:977;358:686;	22:1064;117:969;	0.24719101123595505;0.2463157894736842;	0.00017742174910250673;1.125507725115235e-21;	non-coding	TRUE	FALSE	FALSE	FALSE
ENSG00000106610	STAG3L4	CE	chr7	+	67306083-67308935	67306083-67308577|67308652-67308935	T_cells:others;	141:1077;	86:159;	0.3788546255506608;	8.301894597207214e-15;	non-coding	FALSE	FALSE	FALSE	FALSE
ENSG00000158321	AUTS2	AFE	chr7	+	69599962-69899286	69825875-69899286	B_cells:others;Cancer_cells:others;Fibroblasts:others;	1:47;31:17;12:36;	90:26;4:112;1:115;	0.989010989010989;0.11428571428571428;0.07692307692307693;	1.481746990333043e-14;1.8393739629736336e-11;2.713845346395202e-7;	coding-disruptive	FALSE	FALSE	FALSE	FALSE
ENSG00000158321	AUTS2	UN	chr7	+	69899498-70118132	69899498-69950993|69967804-70118132	Cancer_cells:others;	25:53;	21:4;	0.45652173913043476;	3.448049581160634e-6;	non-coding	TRUE	TRUE	FALSE	FALSE
ENSG00000106635	BCL7B	UN	chr7	-	73553645-73557041	73553669-73557041	T_cells:others;	5:26;	15:31;	0.75;	0.00034358551372531244;	non-coding	TRUE	TRUE	FALSE	FALSE
ENSG00000225969	ABHD11-AS1	A5SS	chr7	+	73735090-73735241	73735138-73735241	Cancer_cells:others;T_cells:others;	70:78;40:108;	156:29;6:179;	0.6902654867256637;0.13043478260869565;	1.6964503765443148e-8;3.182084199852927e-8;	non-coding	TRUE	TRUE	FALSE	FALSE
ENSG00000106683	LIMK1	AFE	chr7	+	74085844-74096622	74093299-74096622	Cancer_cells:others;Fibroblasts:others;	49:86;33:102;	8:767;31:744;	0.14035087719298245;0.484375;	2.735643310192013e-36;7.925183294997179e-8;	in-frame	FALSE	FALSE	FALSE	FALSE
ENSG00000049541	RFC2	AFE	chr7	-	74243246-74246662	74243246-74243477	Myeloid_cells:others;	49:476;	60:5;	0.5504587155963303;	1.8395809000000223e-30;	non-coding	TRUE	TRUE	FALSE	FALSE
ENSG00000263001	GTF2I	CE	chr7	+	74711109-74716894	74711109-74714857|74714916-74716894	Endothelial_cells:others;	22:371;	9:24;	0.2903225806451613;	1.23560237030179e-6;	in-frame	FALSE	FALSE	FALSE	FALSE
ENSG00000174428	GTF2IRD2B	ALE	chr7	+	75092765-75108960	75092765-75093851	B_cells:others;	32:142;	4:185;	0.1111111111111111;	0.0001742187910110036;	coding-disruptive	FALSE	FALSE	FALSE	FALSE
ENSG00000127946	HIP1	AFE	chr7	-	75599247-75738801	75599247-75639051	Endothelial_cells:others;	204:1302;	248:370;	0.5486725663716814;	1.3453449055864304e-51;	non-coding	TRUE	TRUE	FALSE	FALSE
ENSG00000177679	SRRM3	CE	chr7	+	76283101-76285615	76283101-76283524|76283602-76285615	Cancer_cells:others;	32:16;	9:76;	0.21951219512195122;	2.0628770275510232e-5;	non-coding	FALSE	FALSE	FALSE	FALSE
ENSG00000135205	CCDC146	AFE	chr7	+	77167824-77236947	77198317-77236947	Cancer_cells:others;T_cells:others;	119:83;40:162;	13:303;227:89;	0.09848484848484848;0.850187265917603;	6.677774766388553e-25;3.5205481504057355e-15;	non-coding	TRUE	TRUE	FALSE	FALSE
ENSG00000127951	FGL2	A5SS	chr7	-	77196985-77199620	77196985-77199181	B_cells:others;Myeloid_cells:others;	0:124;115:9;	20:378;272:126;	1.0;0.7028423772609819;	0.0009522184245390082;3.4293904479819295e-8;	coding-disruptive	TRUE	FALSE	FALSE	FALSE
ENSG00000157224	CLDN12	ALE	chr7	+	90479274-90494367	90479274-90487327	Endothelial_cells:others;	15:123;	1:66;	0.0625;	0.0006453740306854807;	coding-disruptive	FALSE	FALSE	FALSE	FALSE
ENSG00000157224	CLDN12	ALE	chr7	+	90494430-90563735	90494430-90513278	Fibroblasts:others;	25:20;	16:46;	0.3902439024390244;	1.02977244687063e-5;	coding-disruptive	FALSE	FALSE	FALSE	FALSE
ENSG00000058091	CDK14	AFE	chr7	+	90604249-90726567	90709957-90726567	B_cells:others;Cancer_cells:others;Fibroblasts:others;	22:854;282:594;450:426;	155:25;3:177;8:172;	0.8757062146892656;0.010526315789473684;0.017467248908296942;	1.4772246434139032e-89;5.328083777898221e-21;3.1018591652935007e-26;	coding-disruptive	FALSE	FALSE	FALSE	FALSE
ENSG00000127914	AKAP9	CE	chr7	+	91980333-91992885	91980333-91992158|91992211-91992885	Cancer_cells:others;Endothelial_cells:others;Fibroblasts:others;Myeloid_cells:others;	337:80;2:415;7:410;0:417;	506:658;102:1062;232:932;110:1054;	0.6002372479240806;0.9807692307692307;0.9707112970711297;1.0;	2.9045391333790225e-12;4.476696939579763e-12;1.104695198459307e-10;1.481238000528324e-11;	in-frame	FALSE	FALSE	FALSE	FALSE
ENSG00000127914	AKAP9	CE	chr7	+	92040898-92042668	92040898-92042046|92042186-92042668	Cancer_cells:others;Fibroblasts:others;T_cells:others;	137:30;2:165;3:164;	17:130;49:98;47:100;	0.11038961038961038;0.9607843137254902;0.94;	3.7319148909870356e-24;8.416055175322223e-15;2.2236254904931466e-10;	in-frame	FALSE	FALSE	FALSE	FALSE
ENSG00000001631	KRIT1	MXE	chr7	-	92242137-92244902|92245171-92245906	92242137-92245427|92245595-92245906	Endothelial_cells:others;	18:604;	85:851;	0.8252427184466019;	7.062446348035013e-5;	non-coding	FALSE	TRUE	FALSE	FALSE
ENSG00000127993	RBM48	A3SS	chr7	+	92534970-92536851	92534970-92536434	T_cells:others;	18:145;	14:17;	0.4375;	7.693668084610915e-6;	non-coding	TRUE	TRUE	FALSE	FALSE
ENSG00000127990	SGCE	CE	chr7	-	94598963-94600646	94598963-94599697|94599723-94600646	Endothelial_cells:others;	9:40;	4:641;	0.3076923076923077;	2.6976170369065016e-7;	in-frame	FALSE	FALSE	FALSE	FALSE
ENSG00000158528	PPP1R9A	AFE	chr7	+	94907702-94909898	94908594-94909898	T_cells:others;	12:211;	0:98;	0.0;	0.0007909101568767323;	non-coding	FALSE	FALSE	FALSE	FALSE
ENSG00000231170	AC002451.1	ALE	chr7	+	95596783-95613051	95596783-95606940	Myeloid_cells:others;	4:40;	12:35;	0.75;	2.5515317624809648e-5;	non-coding	FALSE	FALSE	FALSE	FALSE
ENSG00000004864	SLC25A13	CE	chr7	-	96208977-96277196	96208977-96234802|96234917-96277196	B_cells:others;Cancer_cells:others;Myeloid_cells:others;T_cells:others;	43:457;57:443;129:371;173:327;	31:1580;793:818;150:1461;79:1532;	0.4189189189189189;0.9329411764705883;0.5376344086021505;0.3134920634920635;	9.419042544864458e-7;1.5832022216677752e-35;1.3925135544453861e-18;1.0491432490698472e-39;	coding-disruptive	FALSE	FALSE	TRUE	FALSE
ENSG00000164713	BRI3	AFE	chr7	+	98252528-98282351	98281937-98282351	T_cells:others;	152:805;	280:7836;	0.6481481481481481;	3.513177972815369e-52;	coding-disruptive	FALSE	FALSE	FALSE	FALSE
ENSG00000160917	CPSF4	AFE	chr7	+	99439185-99444789	99439596-99444789	Endothelial_cells:others;Fibroblasts:others;	114:2660;334:2440;	65:393;230:228;	0.36312849162011174;0.4078014184397163;	1.8923920557848308e-8;7.187200947246331e-53;	coding-disruptive	FALSE	FALSE	FALSE	FALSE
ENSG00000197343	ZNF655	A5SS	chr7	+	99558787-99560533	99559017-99560533	Endothelial_cells:others;	59:6588;	61:2012;	0.5083333333333333;	8.98640216353525e-12;	non-coding	FALSE	FALSE	FALSE	FALSE
ENSG00000166508	MCM7	AFE	chr7	-	100100093-100101264	100100093-100100213	Fibroblasts:others;	161:5100;	82:428;	0.3374485596707819;	7.842490514799824e-8;	coding-disruptive	FALSE	FALSE	FALSE	FALSE
ENSG00000239521	CASTOR3	UN	chr7	-	100213133-100222597	100213133-100217727|100218830-100222597	T_cells:others;	1:25;	16:6;	0.9411764705882353;	0.00028244776558860034;	non-coding	TRUE	TRUE	FALSE	FALSE
ENSG00000077454	LRCH4	ALE	chr7	-	100574356-100575705	100575304-100575705	Cancer_cells:others;Endothelial_cells:others;Fibroblasts:others;Myeloid_cells:others;T_cells:others;	27:315;3:339;7:335;139:203;139:203;	227:112;30:309;59:280;13:326;3:336;	0.8937007874015748;0.9090909090909091;0.8939393939393939;0.08552631578947369;0.02112676056338028;	4.392452718761742e-34;2.5526459176885665e-9;1.0408774675171429e-15;4.5220229830027986e-26;1.8965085654175612e-33;	in-frame	FALSE	FALSE	FALSE	FALSE
ENSG00000106333	PCOLCE	AFE	chr7	+	100604217-100605091	100604502-100605091	Cancer_cells:others;Endothelial_cells:others;Fibroblasts:others;Myeloid_cells:others;T_cells:others;	118:2525;23:2620;2468:175;6:2637;19:2624;	302:204;17:489;91:415;17:489;69:437;	0.719047619047619;0.425;0.035560765924189136;0.7391304347826086;0.7840909090909091;	9.62316198819162e-80;6.420108833117563e-7;6.207021916041298e-157;1.1936428275165541e-8;9.771128816583237e-40;	coding-disruptive	FALSE	FALSE	FALSE	FALSE
ENSG00000106404	CLDN15	CE	chr7	-	101234442-101237365	101234442-101236747|101236886-101237365	Endothelial_cells:others;T_cells:others;	177:83;15:245;	3:35;12:26;	0.016666666666666666;0.4444444444444444;	2.1753994587488887e-9;1.9061065303929551e-6;	coding-disruptive	FALSE	FALSE	FALSE	TRUE
ENSG00000160999	SH2B2	CE	chr7	+	102285258-102306721	102285258-102300522|102301279-102306721	B_cells:others;	7:15;	16:285;	0.6956521739130435;	0.0004768177067419149;	in-frame	FALSE	FALSE	TRUE	FALSE
ENSG00000161040	FBXL13	UN	chr7	-	102913215-102926274	102913215-102913943	Fibroblasts:others;	7:14;	15:0;	0.6818181818181818;	3.7331959608747396e-5;	non-coding	TRUE	TRUE	FALSE	FALSE
ENSG00000135250	SRPK2	CE	chr7	-	105203785-105388648	105203785-105268806|105268869-105388648	Mast_cells:others;pDCs:others;	23:14074;18:14079;	29:3824;20:3833;	0.5576923076923077;0.5263157894736842;	6.761617158239483e-8;2.169577790321177e-5;	coding-disruptive	FALSE	FALSE	FALSE	TRUE
ENSG00000005249	PRKAR2B	AFE	chr7	+	107041566-107070281	107045214-107070281	Cancer_cells:others;Fibroblasts:others;Myeloid_cells:others;	2:85;0:87;84:3;	174:44;22:196;17:201;	0.9886363636363636;1.0;0.16831683168316833;	1.8999178920994346e-21;1.0941091014081567e-6;2.7882363146979667e-29;	coding-disruptive	TRUE	FALSE	FALSE	FALSE
ENSG00000241764	AC002467.1	AFE	chr7	-	107743403-107744373	107743403-107743933	Cancer_cells:others;Fibroblasts:others;	63:170;44:189;	207:112;18:301;	0.7666666666666667;0.2903225806451613;	7.101255102335517e-10;0.00042894989325608306;	non-coding	FALSE	FALSE	FALSE	FALSE
ENSG00000135241	PNPLA8	AFE	chr7	-	108502642-108514144	108502642-108503269	B_cells:others;	11:245;	15:1;	0.5769230769230769;	1.690887399143305e-12;	non-coding	TRUE	TRUE	FALSE	FALSE
ENSG00000135272	MDFIC	ALE	chr7	+	114923127-114942275	114923127-114923459	Cancer_cells:others;	49:815;	18:32;	0.26865671641791045;	2.536998830253082e-8;	in-frame	FALSE	FALSE	FALSE	TRUE
ENSG00000105967	TFEC	AFE	chr7	-	115984513-116110708	115984513-116030633	B_cells:others;Myeloid_cells:others;	17:92;80:29;	3:1346;1311:38;	0.15;0.9424874191229331;	4.670488019735092e-16;5.1699824283717375e-15;	coding-disruptive	FALSE	FALSE	FALSE	FALSE
ENSG00000105974	CAV1	A5SS	chr7	+	116525092-116526525	116525805-116526525	B_cells:others;Endothelial_cells:others;T_cells:others;	10:6763;4136:2637;33:6740;	62:1335;200:1197;43:1354;	0.8611111111111112;0.046125461254612546;0.5657894736842105;	2.1184037364773647e-25;1.0407503264532952e-140;5.138167512579176e-10;	in-frame	FALSE	FALSE	FALSE	TRUE
ENSG00000004866	ST7	CE	chr7	+	117131960-117136081	117131960-117134124|117134192-117136081	Cancer_cells:others;Fibroblasts:others;	42:20;7:55;	28:55;39:44;	0.4;0.8478260869565217;	5.9686222171229673e-5;8.941222608806811e-5;	in-frame	FALSE	FALSE	FALSE	FALSE
ENSG00000071243	ING3	ALE	chr7	+	120955624-120964742	120955624-120956160	Fibroblasts:others;T_cells:others;	59:433;223:269;	50:125;34:141;	0.45871559633027525;0.13229571984435798;	0.00022820955978508306;1.3854603581553368e-9;	in-frame	FALSE	FALSE	FALSE	TRUE
ENSG00000224897	POT1-AS1	AFE	chr7	+	124940385-125020333	124993199-125020333	Cancer_cells:others;Fibroblasts:others;T_cells:others;	169:93;40:222;40:222;	28:84;81:31;1:111;	0.14213197969543148;0.6694214876033058;0.024390243902439025;	2.785225799030869e-7;6.484500075539196e-19;1.1065371606429766e-6;	non-coding	FALSE	FALSE	FALSE	FALSE
ENSG00000106484	MEST	AFE	chr7	+	130486395-130495368	130492339-130495368	B_cells:others;Myeloid_cells:others;T_cells:others;	27:1163;33:1157;71:1119;	4:8281;34:8251;69:8216;	0.12903225806451613;0.5074626865671642;0.4928571428571429;	1.534853800580669e-6;0.00040015516431847513;1.2836003954235038e-12;	coding-disruptive	FALSE	FALSE	FALSE	FALSE
ENSG00000231721	LINC-PINT	AFE	chr7	-	130912152-130945720	130912152-130912951	Cancer_cells:others;Fibroblasts:others;	20:23;4:39;	23:98;36:85;	0.5348837209302325;0.9;	8.098001165464256e-5;0.0013944519142668442;	non-coding	FALSE	FALSE	FALSE	FALSE
ENSG00000231721	LINC-PINT	AFE	chr7	-	130945835-130984053	130945835-130961123	Endothelial_cells:others;	16:201;	1:718;	0.058823529411764705;	7.296277697082335e-7;	non-coding	TRUE	TRUE	FALSE	FALSE
ENSG00000182158	CREB3L2	AFE	chr7	-	137928366-138001604	137928366-137935870	Cancer_cells:others;Endothelial_cells:others;Fibroblasts:others;Myeloid_cells:others;T_cells:others;	237:358;28:567;196:399;22:573;49:546;	7:243;0:250;2:248;120:130;112:138;	0.028688524590163935;0.0;0.010101010101010102;0.8450704225352113;0.6956521739130435;	4.42233159800037e-24;2.848112467395344e-5;2.333524545286779e-21;6.356894225373463e-38;1.8733946969939412e-17;	non-coding	TRUE	TRUE	FALSE	FALSE
ENSG00000284691	AC073111.5	AFE	chr7	+	150405441-150407584	150405904-150407584	Cancer_cells:others;Myeloid_cells:others;	57:128;1:184;	42:322;30:334;	0.42424242424242425;0.967741935483871;	4.782364171134402e-7;8.952269556351251e-5;	non-coding	TRUE	FALSE	FALSE	FALSE
		MXE	chr7	+	150737708-150740280|150740503-150740879	150737708-150740558|150740638-150740879	Endothelial_cells:others;Myeloid_cells:others;T_cells:others;	18:73;32:59;36:55;	10:475;28:457;427:58;	0.35714285714285715;0.4666666666666667;0.9222462203023758;	2.8025793214863463e-10;9.952217250551926e-12;5.619264565609547e-19;	non-coding	TRUE	TRUE	FALSE	FALSE
		ALE	chr7	-	150841445-150877009	150868739-150877009	Fibroblasts:others;	28:12;	8:30;	0.2222222222222222;	0.00039251212692111183;	non-coding	TRUE	TRUE	FALSE	FALSE
ENSG00000197150	ABCB8	ALE	chr7	+	151036649-151040268	151036649-151037241	Myeloid_cells:others;	7:158;	8:31;	0.5333333333333333;	0.00025570153095290333;	in-frame	FALSE	FALSE	FALSE	TRUE
ENSG00000133612	AGAP3	ALE	chr7	+	151120145-151123794	151120145-151122725	T_cells:others;	21:201;	0:72;	0.0;	0.0006313754554367992;	in-frame	FALSE	FALSE	FALSE	TRUE
ENSG00000082014	SMARCD3	AFE	chr7	-	151245671-151275114	151245671-151248485	Fibroblasts:others;	297:1403;	166:155;	0.35853131749460043;	1.464224812815151e-29;	in-frame	FALSE	FALSE	FALSE	FALSE
ENSG00000133627	ACTR3B	CE	chr7	+	152759926-152800531	152759926-152783187|152783242-152800531	Fibroblasts:others;	76:431;	66:948;	0.4647887323943662;	2.693103450813152e-5;	coding-disruptive	FALSE	FALSE	TRUE	FALSE
ENSG00000184863	RBM33	AFE	chr7	+	155745602-155763809	155746665-155763809	B_cells:others;	2:36;	10:0;	0.8333333333333334;	0.0004943517165239848;	coding-disruptive	FALSE	FALSE	FALSE	FALSE
ENSG00000117868	ESYT2	AFE	chr7	-	158739121-158741523	158739121-158739975	Myeloid_cells:others;	23:410;	12:53;	0.34285714285714286;	0.000181379496510214;	non-coding	TRUE	TRUE	FALSE	FALSE
ENSG00000117868	ESYT2	CE	chr7	-	158749723-158759486	158749723-158752781|158752843-158759486	Cancer_cells:others;Endothelial_cells:others;Fibroblasts:others;Myeloid_cells:others;	12:129;20:121;60:81;14:127;	110:32;1:141;2:140;0:142;	0.9016393442622951;0.047619047619047616;0.03225806451612903;0.0;	1.1040857718087382e-28;7.144589619834022e-5;6.131590866214449e-17;3.7808908137714074e-6;	in-frame	FALSE	FALSE	FALSE	FALSE
ENSG00000223508	RPL23AP53	CE	chr8	-	213710-219290	213710-216374|216407-219290	B_cells:others;	1:98;	13:108;	0.9285714285714286;	6.557060418704342e-6;	non-coding	TRUE	TRUE	FALSE	FALSE
ENSG00000180190	TDRP	ALE	chr8	-	457100-494494	492744-494494	Cancer_cells:others;	18:86;	206:214;	0.9196428571428571;	6.2877350942564125e-6;	coding-disruptive	TRUE	FALSE	FALSE	FALSE
ENSG00000182372	CLN8	AFE	chr8	+	1771597-1780250	1773364-1780250	pDCs:others;	5:196;	8:2;	0.6153846153846154;	4.6157780291013665e-5;	non-coding	TRUE	TRUE	FALSE	FALSE
ENSG00000036448	MYOM2	AFE	chr8	+	2119211-2123252	2119451-2123252	Fibroblasts:others;T_cells:others;	20:153;152:21;	45:5;4:46;	0.6923076923076923;0.02564102564102564;	7.389721117197148e-16;1.6900715431684752e-16;	non-coding	FALSE	FALSE	FALSE	FALSE
ENSG00000036448	MYOM2	AFE	chr8	+	2124217-2129127	2127881-2129127	T_cells:others;	43:14;	44:227;	0.5057471264367817;	1.0912929553439874e-5;	coding-disruptive	FALSE	FALSE	FALSE	FALSE
ENSG00000147316	MCPH1	UN	chr8	+	6499929-6621454	6499929-6545462|6602356-6621454	Endothelial_cells:others;Fibroblasts:others;	10:101;36:75;	29:3;0:32;	0.7435897435897436;0.0;	5.032517879896359e-10;0.0005006655026229052;	non-coding	TRUE	TRUE	FALSE	FALSE
ENSG00000275342	PRAG1	AFE	chr8	-	8339635-8376247	8339635-8347156	Cancer_cells:others;Myeloid_cells:others;T_cells:others;	69:29;2:96;12:86;	5:428;149:284;227:206;	0.06756756756756757;0.9867549668874173;0.9497907949790795;	2.0699658607506628e-26;7.666099027490549e-14;0.00046851625858379694;	non-coding	TRUE	TRUE	FALSE	FALSE
ENSG00000175806	MSRA	UN	chr8	+	10319989-10428148	10319989-10325154|10326598-10428148	T_cells:others;	29:230;	17:4;	0.3695652173913043;	0.0002329029443006784;	non-coding	TRUE	TRUE	FALSE	FALSE
ENSG00000254093	PINX1	CE	chr8	-	10765916-10826152	10765916-10820193|10820269-10826152	Myeloid_cells:others;	0:45;	21:176;	1.0;	0.0012247471534151514;	coding-disruptive	FALSE	FALSE	FALSE	FALSE
ENSG00000171044	XKR6	AFE	chr8	-	11114092-11200576	11114092-11200163	T_cells:others;	37:127;	5:89;	0.11904761904761904;	0.000247584922679028;	non-coding	TRUE	TRUE	FALSE	FALSE
ENSG00000129422	MTUS1	AFE	chr8	-	17675252-17684328	17675252-17676276	Fibroblasts:others;	77:283;	50:818;	0.3937007874015748;	4.633937641946108e-5;	in-frame	FALSE	FALSE	FALSE	FALSE
ENSG00000129422	MTUS1	AFE	chr8	-	17684542-17713214	17684542-17697257	Cancer_cells:others;Endothelial_cells:others;Myeloid_cells:others;T_cells:others;	134:74;9:199;27:181;1:207;	33:502;255:280;8:527;54:481;	0.19760479041916168;0.9659090909090909;0.22857142857142856;0.9818181818181818;	1.1043283272576816e-36;8.087819247352008e-21;5.148369751004514e-8;8.118381690787068e-6;	in-frame	FALSE	FALSE	FALSE	FALSE
ENSG00000171428	NAT1	AFE	chr8	+	18210180-18219411	18216994-18219411	Cancer_cells:others;	1916:170;	1374:41;	0.417629179331307;	0.0007593636966547791;	coding-disruptive	FALSE	FALSE	FALSE	FALSE
ENSG00000156011	PSD3	AFE	chr8	-	18556352-18572528	18556352-18562462	Cancer_cells:others;Fibroblasts:others;	211:61;48:224;	170:5;4:171;	0.4461942257217848;0.07692307692307693;	1.1804734785159018e-6;4.841799264424919e-7;	non-coding	TRUE	TRUE	FALSE	FALSE
ENSG00000156011	PSD3	AFE	chr8	-	18804898-18867674	18804898-18854098	Cancer_cells:others;Fibroblasts:others;Myeloid_cells:others;	84:23;21:86;1:106;	17:312;266:63;39:290;	0.16831683168316833;0.926829268292683;0.975;	7.424125415301346e-21;1.4498400650352557e-10;3.906523381552551e-5;	coding-disruptive	FALSE	FALSE	FALSE	FALSE
ENSG00000253557	AC100849.1	UN	chr8	-	19184662-19227168	19184662-19216668|19225855-19227168	Myeloid_cells:others;T_cells:others;	28:4;1:31;	11:12;11:12;	0.28205128205128205;0.9166666666666666;	0.00010428713012663783;0.00014954989736949305;	non-coding	TRUE	TRUE	FALSE	FALSE
ENSG00000147408	CSGALNACT1	AFE	chr8	-	19506130-19601771	19506130-19514946	T_cells:others;	433:1108;	191:27;	0.3060897435897436;	9.439269196670065e-39;	non-coding	TRUE	TRUE	FALSE	FALSE
ENSG00000147408	CSGALNACT1	MXE	chr8	-	19601865-19704761|19704835-19757186	19601865-19732456|19732566-19757186	Endothelial_cells:others;T_cells:others;	65:9;4:70;	35:112;78:69;	0.35;0.9512195121951219;	3.566465415529405e-12;7.024833651289822e-8;	non-coding	TRUE	FALSE	FALSE	FALSE
ENSG00000158856	DMTN	CE	chr8	+	22066893-22067527	22066893-22067085|22067159-22067527	Cancer_cells:others;	8:71;	67:160;	0.8933333333333333;	0.0005539001430493188;	in-frame	FALSE	FALSE	FALSE	FALSE
ENSG00000120910	PPP3CC	CE	chr8	+	22533018-22540615	22533018-22539469|22539498-22540615	Endothelial_cells:others;Fibroblasts:others;T_cells:others;	33:200;82:151;52:181;	9:206;14:201;102:113;	0.21428571428571427;0.14583333333333334;0.6623376623376623;	4.389196158108628e-5;4.5466847447196e-10;9.944327304775475e-5;	in-frame	FALSE	FALSE	FALSE	FALSE
ENSG00000120896	SORBS3	AFE	chr8	+	22550058-22554452	22552022-22554452	Cancer_cells:others;	116:7;	274:1795;	0.7025641025641025;	3.664843376351894e-30;	non-coding	FALSE	FALSE	FALSE	FALSE
ENSG00000120896	SORBS3	AFE	chr8	+	22564521-22565268	22565073-22565268	Cancer_cells:others;Fibroblasts:others;Myeloid_cells:others;	22:104;67:59;31:95;	315:132;65:382;1:446;	0.9347181008902077;0.49242424242424243;0.03125;	1.7735362832247627e-12;4.835857636384511e-9;2.815207478750773e-16;	coding-disruptive	FALSE	FALSE	FALSE	FALSE
ENSG00000120913	PDLIM2	A5SS	chr8	+	22579224-22580603	22579527-22580603	Fibroblasts:others;	44:512;	221:801;	0.8339622641509434;	0.0008990794157598883;	coding-disruptive	FALSE	FALSE	FALSE	FALSE
ENSG00000246582	AC100861.1	A5SS	chr8	+	23224891-23225805	23225625-23225805	B_cells:others;	0:31;	10:22;	1.0;	0.0003330976253844656;	non-coding	TRUE	TRUE	FALSE	FALSE
ENSG00000147454	SLC25A37	ALE	chr8	+	23529212-23566108	23529212-23531685	pDCs:others;	4:7526;	8:1470;	0.6666666666666666;	4.276173020459247e-5;	coding-disruptive	FALSE	FALSE	FALSE	TRUE
ENSG00000042980	ADAM28	AFE	chr8	+	24324003-24326554	24325089-24326554	B_cells:others;Cancer_cells:others;Fibroblasts:others;Myeloid_cells:others;	35:100;34:101;11:124;49:86;	650:32;9:673;6:676;14:668;	0.948905109489051;0.20930232558139536;0.35294117647058826;0.2222222222222222;	4.714674387666747e-39;0.0013126241805183395;0.00013346701379706116;7.976523591168287e-27;	coding-disruptive	FALSE	FALSE	FALSE	FALSE
ENSG00000120899	PTK2B	AFE	chr8	+	27325681-27397548	27380792-27397548	B_cells:others;Cancer_cells:others;	308:2045;256:2097;	265:613;15:863;	0.462478184991274;0.055350553505535055;	2.7539643529517327e-27;1.4301832938593803e-11;	non-coding	FALSE	FALSE	FALSE	FALSE
ENSG00000120899	PTK2B	CE	chr8	+	27444271-27450749	27444271-27445794|27445919-27450749	Cancer_cells:others;Endothelial_cells:others;T_cells:others;	2:264;1:265;182:84;	52:70;25:97;12:110;	0.9629629629629629;0.9615384615384616;0.061855670103092786;	5.593346460523479e-16;4.050409685855636e-12;9.019222747126074e-19;	in-frame	FALSE	FALSE	FALSE	FALSE
ENSG00000168081	PNOC	AFE	chr8	+	28329283-28339040	28338788-28339040	B_cells:others;Fibroblasts:others;Myeloid_cells:others;pDCs:others;	6:211;82:135;28:189;98:119;	1485:44;5:1524;9:1520;0:1529;	0.9959758551307847;0.05747126436781609;0.24324324324324326;0.0;	3.5376998029473633e-155;1.3722337852237704e-35;2.7123299459638398e-17;2.2621185570163647e-109;	coding-disruptive	FALSE	FALSE	FALSE	FALSE
ENSG00000012232	EXTL3	ALE	chr8	+	28701659-28713457	28701659-28701965	Cancer_cells:others;Fibroblasts:others;	107:260;88:279;	88:42;7:123;	0.4512820512820513;0.07368421052631578;	6.35228107390891e-8;3.278775422070706e-5;	non-coding	TRUE	TRUE	FALSE	FALSE
ENSG00000157168	NRG1	AFE	chr8	+	32616885-32727949	32722042-32727949	Cancer_cells:others;Fibroblasts:others;Myeloid_cells:others;	9:210;33:186;176:43;	3:353;349:7;2:354;	0.25;0.9136125654450262;0.011235955056179775;	0.0005435343323895955;3.638297684839761e-15;1.9592297650634726e-11;	in-frame	FALSE	FALSE	FALSE	FALSE
ENSG00000077782	FGFR1	CE	chr8	-	38428435-38457356	38428435-38429682|38429948-38457356	Cancer_cells:others;Fibroblasts:others;	128:424;384:168;	120:97;79:138;	0.4838709677419355;0.17062634989200864;	5.326470881483739e-14;1.2556140986863149e-11;	in-frame	FALSE	FALSE	FALSE	FALSE
ENSG00000147526	TACC1	MXE	chr8	+	38728671-38742351|38742451-38788704	38728671-38787557|38787743-38788704	B_cells:others;Endothelial_cells:others;Fibroblasts:others;Mast_cells:others;Myeloid_cells:others;T_cells:others;	2:588;295:295;204:386;0:590;1:589;4:586;	42:947;112:877;103:886;14:975;99:890;505:484;	0.9545454545454546;0.2751842751842752;0.3355048859934853;1.0;0.99;0.9921414538310412;	5.656630737133797e-6;1.1205497598203338e-39;1.3266333954355108e-24;0.0006271502432858214;3.954878739458704e-16;3.683356781516511e-101;	non-coding	FALSE	TRUE	FALSE	FALSE
ENSG00000147526	TACC1	AFE	chr8	+	38728671-38788704	38787743-38788704	B_cells:others;Endothelial_cells:others;Fibroblasts:others;Mast_cells:others;Myeloid_cells:others;T_cells:others;	4:930;370:564;487:447;0:934;0:934;5:929;	42:874;63:853;82:834;14:902;99:817;505:411;	0.9130434782608695;0.14549653579676675;0.14411247803163443;1.0;1.0;0.9901960784313726;	4.8705422810608255e-8;2.4933018849856065e-30;2.905204883148338e-79;8.250086162769698e-6;4.192065540769698e-24;2.5058961771771185e-145;	coding-disruptive	FALSE	FALSE	FALSE	FALSE
ENSG00000147526	TACC1	AFE	chr8	+	38788819-38819522	38805644-38819522	Myeloid_cells:others;pDCs:others;	41:1825;3:1863;	212:34;10:236;	0.8379446640316206;0.7692307692307693;	2.365842455648533e-161;3.02852628028054e-6;	coding-disruptive	FALSE	FALSE	FALSE	FALSE
ENSG00000168615	ADAM9	UN	chr8	+	39026810-39041946	39032836-39041946	Cancer_cells:others;Myeloid_cells:others;	110:146;52:204;	51:1;0:52;	0.3167701863354037;0.0;	1.7317522718623011e-9;8.950058356739634e-6;	non-coding	TRUE	TRUE	FALSE	FALSE
ENSG00000029534	ANK1	AFE	chr8	-	41663742-41668267	41663742-41664805	T_cells:others;	16:7;	0:65;	0.0;	1.4015876772515503e-5;	in-frame	FALSE	FALSE	FALSE	FALSE
ENSG00000168172	HOOK3	CE	chr8	+	42997637-43002107	42997637-43000271|43000276-43002107	Cancer_cells:others;	114:223;	49:8;	0.3006134969325153;	1.0868176025862035e-10;	in-frame	FALSE	FALSE	FALSE	FALSE
ENSG00000253729	PRKDC	CE	chr8	-	47779093-47782378	47779093-47782162|47782254-47782378	T_cells:others;	7:144;	85:282;	0.9239130434782609;	2.4114315049902898e-6;	in-frame	FALSE	FALSE	FALSE	FALSE
ENSG00000147485	PXDNL	AFE	chr8	-	51345947-51371873	51345947-51358936	Cancer_cells:others;Fibroblasts:others;	12:16;14:14;	45:4;2:47;	0.7894736842105263;0.125;	0.00014430720535968183;1.922918193207812e-5;	non-coding	TRUE	TRUE	FALSE	FALSE
ENSG00000035681	NSMAF	AFE	chr8	-	58595659-58597387	58595659-58595800	Cancer_cells:others;Myeloid_cells:others;T_cells:others;	65:150;26:189;63:152;	4:72;46:30;3:73;	0.057971014492753624;0.6388888888888888;0.045454545454545456;	7.652157965038928e-6;2.274118049952757e-10;9.45214923731542e-10;	coding-disruptive	FALSE	FALSE	FALSE	FALSE
ENSG00000104388	RAB2A	MXE	chr8	+	60558923-60563436|60563483-60572046	60558923-60569955|60570057-60572046	Cancer_cells:others;	128:235;	114:60;	0.47107438016528924;	7.393404231435295e-5;	non-coding	TRUE	FALSE	FALSE	FALSE
		UN	chr8	+	60885150-60900395	60900207-60900395	T_cells:others;	12:6;	1:25;	0.07692307692307693;	6.2941214206109655e-6;	non-coding	TRUE	TRUE	FALSE	FALSE
ENSG00000147576	ADHFE1	CE	chr8	+	66444748-66447264	66444748-66445218|66445414-66447264	Cancer_cells:others;	30:142;	109:114;	0.7841726618705036;	0.0006428531262783568;	coding-disruptive	FALSE	FALSE	TRUE	FALSE
ENSG00000104205	SGK3	MXE	chr8	+	66712833-66714801|66714856-66793616	66712833-66790723|66790831-66793616	Fibroblasts:others;	25:455;	1:196;	0.038461538461538464;	0.000433736668031073;	non-coding	TRUE	FALSE	FALSE	FALSE
ENSG00000104205	SGK3	AFE	chr8	+	66712833-66793616	66775319-66793616	B_cells:others;Endothelial_cells:others;Fibroblasts:others;T_cells:others;	9:889;49:849;43:855;94:804;	123:1816;14:1925;38:1901;561:1378;	0.9318181818181818;0.2222222222222222;0.4691358024691358;0.8564885496183207;	8.410095926617756e-13;1.2982557211253367e-12;0.00021045011231702422;1.763238687010101e-28;	non-coding	FALSE	FALSE	FALSE	FALSE
ENSG00000121022	COPS5	MXE	chr8	-	67059445-67060497|67060545-67061854	67059445-67061292|67061422-67061854	T_cells:others;	29:62;	14:95;	0.32558139534883723;	0.0009530848875956748;	in-frame	FALSE	FALSE	FALSE	FALSE
ENSG00000140396	NCOA2	UN	chr8	-	70141399-70144642	70141399-70141479	T_cells:others;	18:68;	20:1;	0.5263157894736842;	6.94815172572768e-8;	non-coding	TRUE	TRUE	FALSE	FALSE
ENSG00000140396	NCOA2	AFE	chr8	-	70216764-70296744	70216764-70216997	B_cells:others;	146:2886;	56:94;	0.27722772277227725;	1.535886592664018e-20;	non-coding	TRUE	TRUE	FALSE	FALSE
ENSG00000140396	NCOA2	A5SS	chr8	-	70296800-70403334	70296800-70403198	Cancer_cells:others;T_cells:others;	126:149;73:202;	237:99;32:304;	0.6528925619834711;0.3047619047619048;	4.040088522443172e-5;1.382001616081813e-6;	non-coding	TRUE	TRUE	FALSE	FALSE
ENSG00000147601	TERF1	CE	chr8	+	73027052-73032042	73027052-73030336|73030395-73032042	Cancer_cells:others;T_cells:others;	52:119;38:133;	202:120;17:305;	0.7952755905511811;0.3090909090909091;	1.7321254901247802e-8;3.590776716963742e-5;	in-frame	FALSE	FALSE	FALSE	FALSE
ENSG00000104381	GDAP1	A5SS	chr8	+	74351321-74360137	74351466-74360137	Cancer_cells:others;	324:317;	287:97;	0.469721767594108;	2.6718961368140475e-6;	coding-disruptive	FALSE	FALSE	FALSE	FALSE
ENSG00000164687	FABP5	ALE	chr8	+	81280674-81295645	81280674-81283366	Cancer_cells:others;	5:63;	31:26;	0.8611111111111112;	0.00013766315071214489;	coding-disruptive	TRUE	FALSE	FALSE	FALSE
ENSG00000104231	ZFAND1	CE	chr8	-	81715114-81718182	81715114-81717249|81717288-81718182	Cancer_cells:others;Fibroblasts:others;Mast_cells:others;	4534:1680;403:5811;13:6201;	4215:5916;1633:8498;84:10047;	0.4817693450680078;0.8020628683693517;0.865979381443299;	3.984519753777032e-124;3.775689890509794e-24;0.0014487857036813497;	coding-disruptive	FALSE	FALSE	TRUE	FALSE
ENSG00000104231	ZFAND1	AFE	chr8	-	81718224-81732199	81718224-81721227	Cancer_cells:others;T_cells:others;	1234:61;16:1279;	2963:2834;1172:4625;	0.7059804622349297;0.9865319865319865;	9.71784550791353e-154;5.236706765758557e-54;	coding-disruptive	FALSE	FALSE	FALSE	FALSE
ENSG00000133740	E2F5	AFE	chr8	+	85177654-85202147	85187796-85202147	B_cells:others;Cancer_cells:others;	15:56;49:22;	316:52;7:361;	0.9546827794561934;0.125;	1.1900215118772209e-19;3.2208710983729746e-33;	coding-disruptive	FALSE	FALSE	FALSE	FALSE
ENSG00000180694	TMEM64	A5SS	chr8	-	90631707-90645591	90631707-90645111	Fibroblasts:others;	6:110;	30:49;	0.8333333333333334;	3.230014376076997e-7;	in-frame	TRUE	FALSE	FALSE	FALSE
ENSG00000079102	RUNX1T1	CE	chr8	-	92017363-92102857	92017363-92062546|92076137-92102857	Endothelial_cells:others;	31:176;	12:269;	0.27906976744186046;	0.0001630523826779958;	in-frame	FALSE	FALSE	FALSE	FALSE
ENSG00000197275	RAD54B	AFE	chr8	-	94432656-94458268	94432656-94436495	Cancer_cells:others;Fibroblasts:others;	32:9;1:40;	8:38;27:19;	0.2;0.9642857142857143;	0.0002842054334497711;3.0125466233911938e-5;	coding-disruptive	FALSE	FALSE	FALSE	FALSE
ENSG00000104324	CPQ	UN	chr8	+	96966046-97029403	96966046-96988920|96989604-97029403	Myeloid_cells:others;	36:496;	13:1;	0.2653061224489796;	3.300622668075506e-9;	non-coding	TRUE	TRUE	FALSE	FALSE
ENSG00000132549	VPS13B	UN	chr8	+	99699932-99717171	99699932-99705744|99715414-99717171	Cancer_cells:others;	35:29;	0:22;	0.0;	0.0001477793232675363;	non-coding	TRUE	TRUE	FALSE	FALSE
ENSG00000132554	RGS22	AFE	chr8	-	100093509-100125751	100093509-100105374	Cancer_cells:others;Fibroblasts:others;	113:1;0:114;	255:81;79:257;	0.6929347826086957;1.0;	0.00011177516314980158;1.6292475183369486e-5;	in-frame	FALSE	FALSE	FALSE	FALSE
ENSG00000034677	RNF19A	MXE	chr8	-	100288267-100303160|100303365-100313291	100288267-100312344|100312410-100313291	Cancer_cells:others;T_cells:others;	80:95;61:114;	23:91;80:34;	0.22330097087378642;0.5673758865248227;	0.00010970205063941061;1.481417973757371e-5;	non-coding	TRUE	FALSE	FALSE	FALSE
ENSG00000034677	RNF19A	AFE	chr8	-	100313372-100336108	100313372-100313570	Cancer_cells:others;Endothelial_cells:others;Fibroblasts:others;T_cells:others;	112:47;15:144;27:132;0:159;	3:36;0:39;0:39;35:4;	0.02608695652173913;0.0;0.0;1.0;	3.5972247105914803e-9;0.0012568584896110275;1.2657092429442217e-5;1.4762342111240782e-20;	non-coding	TRUE	TRUE	FALSE	FALSE
ENSG00000104490	NCALD	AFE	chr8	-	101719648-101915809	101719648-101790862	Cancer_cells:others;T_cells:others;	124:282;142:264;	125:63;1:187;	0.5020080321285141;0.006993006993006993;	6.213836529371631e-6;1.0911188803248159e-21;	non-coding	FALSE	FALSE	FALSE	FALSE
ENSG00000104490	NCALD	AFE	chr8	-	101779979-101887141	101779979-101790862	T_cells:others;	12:2;	0:35;	0.0;	0.0013740452064416285;	non-coding	TRUE	FALSE	FALSE	FALSE
ENSG00000104490	NCALD	AFE	chr8	-	102020289-102124237	102020289-102096217	Cancer_cells:others;Fibroblasts:others;T_cells:others;	79:260;58:281;172:167;	3:173;1:175;169:7;	0.036585365853658534;0.01694915254237288;0.49560117302052786;	1.8551452535825261e-6;8.742128503298415e-9;1.403163070455358e-20;	non-coding	TRUE	TRUE	FALSE	FALSE
ENSG00000283959	AP002851.1	AFE	chr8	+	102655161-102666203	102656786-102666203	Fibroblasts:others;	13:6;	16:71;	0.5517241379310345;	0.0002639828489009369;	non-coding	TRUE	FALSE	FALSE	FALSE
ENSG00000254615	AC027031.2	ALE	chr8	+	106270367-106359476	106270367-106271958	Cancer_cells:others;Fibroblasts:others;	224:335;278:281;	187:109;62:234;	0.45498783454987834;0.18235294117647058;	0.00035655227344834366;6.222109108274161e-10;	non-coding	TRUE	TRUE	FALSE	FALSE
		UN	chr8	+	112136498-112213624	112136499-112213624	Fibroblasts:others;	20:70;	4:54;	0.16666666666666666;	0.00026318299652468486;	non-coding	TRUE	TRUE	FALSE	FALSE
ENSG00000104447	TRPS1	AFE	chr8	-	115418452-115587001	115418452-115429279	T_cells:others;	30:886;	18:0;	0.375;	8.11248814126696e-15;	non-coding	TRUE	TRUE	FALSE	FALSE
ENSG00000104447	TRPS1	CE	chr8	-	115620060-115668545	115620060-115623601|115623758-115668545	T_cells:others;	55:492;	50:1252;	0.47619047619047616;	0.0012756988159864657;	coding-disruptive	FALSE	FALSE	FALSE	FALSE
ENSG00000147677	EIF3H	MXE	chr8	-	116726172-116734277|116734354-116755666	116726172-116737237|116737287-116755666	Cancer_cells:others;Fibroblasts:others;	222:90;10:302;	106:105;39:172;	0.3231707317073171;0.7959183673469388;	5.8863915527094154e-5;1.1603329232771418e-6;	in-frame	FALSE	FALSE	FALSE	FALSE
ENSG00000182197	EXT1	AFE	chr8	-	117837201-118110085	117837201-118060731	Fibroblasts:others;	59:128;	1:145;	0.016666666666666666;	1.3341905449760089e-5;	non-coding	TRUE	TRUE	FALSE	FALSE
ENSG00000136960	ENPP2	CE	chr8	-	119593860-119600678	119593860-119595847|119596002-119600678	Myeloid_cells:others;	98:113;	2:34;	0.02;	0.0014398513018498654;	in-frame	FALSE	FALSE	FALSE	FALSE
ENSG00000136960	ENPP2	AFE	chr8	-	119638527-119673252	119638527-119638748	Fibroblasts:others;Myeloid_cells:others;pDCs:others;	135:141;0:276;0:276;	154:935;175:914;19:1070;	0.532871972318339;1.0;1.0;	6.893008216138872e-24;2.964763130960393e-10;0.001175166971684423;	in-frame	FALSE	FALSE	FALSE	FALSE
		AFE	chr8	+	123241636-123255838	123251299-123255838	Cancer_cells:others;Myeloid_cells:others;	23:0;0:23;	0:93;45:48;	0.0;1.0;	3.552271155691066e-9;3.2549456567680075e-5;	non-coding	TRUE	TRUE	FALSE	FALSE
ENSG00000164983	TMEM65	CE	chr8	-	124323375-124330748	124323375-124327354|124327421-124330748	T_cells:others;	12:5;	37:192;	0.7551020408163265;	5.042063767768415e-5;	coding-disruptive	TRUE	FALSE	TRUE	FALSE
ENSG00000170873	MTSS1	CE	chr8	-	124556405-124562782	124556405-124557681|124557875-124562782	Cancer_cells:others;Myeloid_cells:others;	9:99;0:108;	52:143;13:182;	0.8524590163934426;1.0;	7.000139403377177e-5;0.0006295004688857857;	in-frame	FALSE	FALSE	FALSE	FALSE
ENSG00000170873	MTSS1	AFE	chr8	-	124562992-124565662	124562992-124564744	Cancer_cells:others;Endothelial_cells:others;Myeloid_cells:others;T_cells:others;	73:44;15:102;11:106;3:114;	9:157;1:165;2:164;144:22;	0.10975609756097561;0.0625;0.15384615384615385;0.9795918367346939;	9.238757952238861e-5;4.235150461395962e-6;4.360947730079757e-6;1.2173238248840873e-24;	coding-disruptive	FALSE	FALSE	FALSE	FALSE
ENSG00000156831	NSMCE2	UN	chr8	+	125182256-125357219	125182256-125195055|125329109-125357219	B_cells:others;	16:402;	5:11;	0.23809523809523808;	0.00018301233950806064;	non-coding	TRUE	TRUE	FALSE	FALSE
ENSG00000249859	PVT1	AFE	chr8	+	127794734-127890589	127796008-127890589	B_cells:others;	197:5524;	100:654;	0.3367003367003367;	1.4273220952182397e-12;	non-coding	FALSE	FALSE	FALSE	FALSE
ENSG00000249859	PVT1	AFE	chr8	+	127939676-127989162	127976298-127989162	Cancer_cells:others;T_cells:others;	140:45;24:161;	2:190;179:13;	0.014084507042253521;0.8817733990147784;	2.715751169383115e-33;1.263902341852914e-37;	non-coding	TRUE	TRUE	FALSE	FALSE
ENSG00000153310	FAM49B	CE	chr8	-	129903350-129970943	129903350-129904499|129904585-129970943	Cancer_cells:others;	1750:9711;	2419:4793;	0.5802350683617175;	2.1410685991955966e-91;	non-coding	FALSE	FALSE	FALSE	FALSE
ENSG00000008513	ST3GAL1	CE	chr8	-	133499189-133545774	133499189-133539637|133539729-133545774	B_cells:others;T_cells:others;	5:666;130:541;	10:104;74:40;	0.6666666666666666;0.3627450980392157;	0.0005123887805295242;1.4545626020528383e-13;	non-coding	FALSE	FALSE	FALSE	FALSE
ENSG00000066827	ZFAT	UN	chr8	-	134657737-134712845	134657737-134659594|134674888-134712845	pDCs:others;	3:608;	16:39;	0.8421052631578947;	5.365080479409717e-14;	non-coding	TRUE	TRUE	FALSE	FALSE
ENSG00000169398	PTK2	CE	chr8	-	140668424-140674298	140668424-140669727|140669735-140674298	Cancer_cells:others;Fibroblasts:others;	278:226;148:356;	121:20;7:134;	0.3032581453634085;0.04516129032258064;	1.0517830158277096e-5;9.100673777498236e-6;	in-frame	FALSE	FALSE	FALSE	FALSE
ENSG00000169398	PTK2	AFE	chr8	-	140717709-140735251	140717709-140718317	B_cells:others;Cancer_cells:others;Endothelial_cells:others;Fibroblasts:others;Myeloid_cells:others;	9:455;315:149;51:413;60:404;23:441;	1:1145;75:1071;35:1111;1027:119;5:1141;	0.1;0.19230769230769232;0.4069767441860465;0.9448022079116836;0.17857142857142858;	3.155931608697092e-5;5.101298997283211e-88;7.490198903541192e-14;6.485978325419252e-147;2.4948787143980666e-9;	coding-disruptive	FALSE	FALSE	FALSE	FALSE
ENSG00000184489	PTP4A3	AFE	chr8	+	141392084-141421388	141418018-141421388	B_cells:others;Cancer_cells:others;Endothelial_cells:others;Fibroblasts:others;pDCs:others;	32:1585;1020:597;88:1529;250:1367;2:1615;	509:1186;388:1307;548:1147;70:1625;21:1674;	0.9408502772643254;0.2755681818181818;0.8616352201257862;0.21875;0.9130434782608695;	4.891756849693358e-103;2.852911303641844e-89;1.6914367277367323e-77;2.6478216582865717e-37;0.0007168494927829354;	non-coding	TRUE	TRUE	FALSE	FALSE
ENSG00000167653	PSCA	AFE	chr8	+	142670568-142681327	142680563-142681327	Fibroblasts:others;	4:83;	6:1410;	0.6;	0.0010753118817900763;	coding-disruptive	FALSE	FALSE	FALSE	FALSE
ENSG00000180155	LYNX1	AFE	chr8	-	142776121-142777759	142776121-142777106	Myeloid_cells:others;	21:242;	4:690;	0.16;	0.00041238134066706896;	non-coding	FALSE	FALSE	FALSE	FALSE
ENSG00000247317	LY6E-DT	ALE	chr8	-	142982501-143018160	143017146-143018160	Cancer_cells:others;Endothelial_cells:others;Fibroblasts:others;	472:213;4:681;155:530;	1089:192;25:1256;68:1213;	0.6976297245355542;0.8620689655172413;0.30493273542600896;	2.8795099877332395e-5;4.0261686140563155e-5;2.6191634739763094e-12;	non-coding	FALSE	FALSE	FALSE	FALSE
		AFE	chr8	+	143023875-143031937	143027192-143031937	Cancer_cells:others;T_cells:others;	40:3;0:43;	5:96;82:19;	0.1111111111111111;1.0;	4.722935372959263e-13;1.3317145909403546e-12;	non-coding	TRUE	TRUE	FALSE	FALSE
ENSG00000204839	MROH6	CE	chr8	-	143567888-143568552	143567888-143568142|143568261-143568552	Fibroblasts:others;	63:70;	53:163;	0.45689655172413796;	1.8020398481917026e-5;	in-frame	FALSE	FALSE	FALSE	FALSE
ENSG00000104529	EEF1D	AFE	chr8	-	143590081-143592647	143590081-143590608	Cancer_cells:others;Fibroblasts:others;	937:52;16:973;	1237:953;277:1913;	0.5689972401103955;0.9453924914675768;	4.663797469141336e-15;0.00012460969379826715;	non-coding	FALSE	FALSE	FALSE	FALSE
ENSG00000181135	ZNF707	CE	chr8	+	143684542-143690057	143684542-143689204|143689301-143690057	Cancer_cells:others;Fibroblasts:others;	69:122;30:161;	151:85;12:224;	0.6863636363636364;0.2857142857142857;	2.737642267735092e-6;0.00010472112875530528;	non-coding	FALSE	FALSE	FALSE	FALSE
ENSG00000180900	SCRIB	CE	chr8	-	143807013-143808609	143807013-143807552|143807614-143808609	Cancer_cells:others;T_cells:others;	40:6;0:46;	35:47;26:56;	0.4666666666666667;1.0;	1.9981702095596136e-5;6.908079549995856e-7;	in-frame	FALSE	FALSE	FALSE	FALSE
ENSG00000178209	PLEC	AFE	chr8	-	143938692-143975177	143938692-143939350	Cancer_cells:others;T_cells:others;pDCs:others;	522:638;278:882;10:1150;	461:1679;1019:1121;4:2136;	0.46897253306205494;0.7856592135697764;0.2857142857142857;	7.688918545910074e-37;2.2247747472457084e-27;0.0013412819913126428;	in-frame	FALSE	FALSE	FALSE	FALSE
ENSG00000185803	SLC52A2	A5SS	chr8	+	144358900-144359184	144359065-144359184	B_cells:others;	75:2166;	71:798;	0.4863013698630137;	8.651927412667446e-5;	non-coding	FALSE	FALSE	FALSE	FALSE
ENSG00000160948	VPS28	UN	chr8	-	144426082-144426180	144426105-144426180	Myeloid_cells:others;	10:81;	1:90;	0.09090909090909091;	0.0010705256214440424;	non-coding	TRUE	TRUE	FALSE	FALSE
ENSG00000254402	LRRC24	ALE	chr8	-	144525033-144526960	144526639-144526960	Fibroblasts:others;	0:150;	36:584;	1.0;	3.6993273765895366e-5;	coding-disruptive	FALSE	FALSE	FALSE	FALSE
ENSG00000170619	COMMD5	AFE	chr8	-	144851395-144852726	144851395-144852380	Cancer_cells:others;	43:35;	102:25;	0.7034482758620689;	0.000705480549602909;	non-coding	FALSE	FALSE	FALSE	FALSE
		MXE	chr9	+	271729-280791|280905-286461	271729-285274|285312-286461	Myeloid_cells:others;	37:337;	23:30;	0.38333333333333336;	9.251495476331447e-7;	non-coding	TRUE	TRUE	FALSE	FALSE
ENSG00000107099	DOCK8	AFE	chr9	+	271729-286461	280905-286461	Myeloid_cells:others;T_cells:others;	1297:1130;457:1970;	21:327;256:92;	0.015933232169954476;0.3590462833099579;	1.2978272349291097e-67;8.208043610511099e-86;	coding-disruptive	FALSE	FALSE	FALSE	FALSE
ENSG00000107104	KANK1	ALE	chr9	+	540667-593609	540667-549190	B_cells:others;Cancer_cells:others;	2:47;43:6;	29:38;27:40;	0.9354838709677419;0.38571428571428573;	3.6552278152629454e-5;1.0947580154387542e-5;	non-coding	TRUE	TRUE	FALSE	FALSE
ENSG00000107104	KANK1	AFE	chr9	+	677009-710804	707247-710804	Endothelial_cells:others;Myeloid_cells:others;	1:258;1:258;	17:208;25:200;	0.9444444444444444;0.9615384615384616;	1.2262036578771848e-6;3.780163200842155e-12;	coding-disruptive	FALSE	FALSE	FALSE	FALSE
ENSG00000080503	SMARCA2	AFE	chr9	+	2015404-2028987	2017799-2028987	Cancer_cells:others;	234:517;	242:1335;	0.5084033613445378;	3.600763929772679e-11;	non-coding	FALSE	FALSE	FALSE	FALSE
ENSG00000080503	SMARCA2	AFE	chr9	+	2123937-2161686	2159909-2161686	B_cells:others;Fibroblasts:others;T_cells:others;	16:801;188:629;161:656;	53:530;258:325;36:547;	0.7681159420289855;0.57847533632287;0.18274111675126903;	5.145448868261373e-8;9.224957687775996e-15;5.216598794022889e-16;	in-frame	FALSE	FALSE	FALSE	FALSE
ENSG00000147852	VLDLR	CE	chr9	+	2650516-2651874	2650516-2651415|2651498-2651874	Cancer_cells:others;Fibroblasts:others;	54:17;12:59;	7:45;41:11;	0.11475409836065574;0.7735849056603774;	3.5476509371990747e-7;2.5331045850329457e-6;	in-frame	FALSE	FALSE	FALSE	FALSE
ENSG00000232104	RFX3-AS1	AFE	chr9	+	3526777-3546778	3528722-3546778	Cancer_cells:others;Endothelial_cells:others;Fibroblasts:others;T_cells:others;	275:237;32:480;59:453;104:408;	6:217;0:223;1:222;185:38;	0.021352313167259787;0.0;0.016666666666666666;0.6401384083044983;	7.148554094399758e-27;1.5810515944774891e-6;9.011307731154587e-8;1.673833787105873e-33;	non-coding	TRUE	TRUE	FALSE	FALSE
		AFE	chr9	-	5577511-5629567	5577511-5628790	B_cells:others;Myeloid_cells:others;T_cells:others;	129:310;3:436;2:437;	76:1203;80:1199;132:1147;	0.37073170731707317;0.963855421686747;0.9850746268656716;	9.62870150488771e-24;5.420409334177234e-12;2.206981261482819e-26;	non-coding	TRUE	TRUE	FALSE	FALSE
ENSG00000147854	UHRF2	CE	chr9	+	6460791-6475391	6460791-6465744|6465846-6475391	T_cells:others;	59:199;	32:29;	0.3516483516483517;	8.951253183486271e-5;	non-coding	TRUE	TRUE	FALSE	FALSE
ENSG00000226197	AL583785.1	CE	chr9	+	13441281-13487103	13441281-13446470|13446593-13487103	Fibroblasts:others;	137:6;	166:1527;	0.5478547854785478;	2.9841525489855015e-57;	non-coding	TRUE	FALSE	FALSE	FALSE
ENSG00000147862	NFIB	CE	chr9	-	14088326-14120440	14088326-14102422|14116346-14120440	Cancer_cells:others;	351:466;	330:147;	0.4845814977973568;	4.6498842506695373e-10;	coding-disruptive	FALSE	FALSE	FALSE	FALSE
ENSG00000147862	NFIB	AFE	chr9	-	14179780-14306989	14179780-14180659	Endothelial_cells:others;	227:695;	7:218;	0.029914529914529916;	3.93179157328383e-24;	coding-disruptive	FALSE	FALSE	FALSE	FALSE
ENSG00000173068	BNC2	AFE	chr9	-	16583085-16727797	16583085-16704753	Endothelial_cells:others;Fibroblasts:others;	5:210;185:30;	16:16;15:17;	0.7619047619047619;0.075;	3.114424212237347e-7;6.335254539893616e-5;	in-frame	FALSE	FALSE	FALSE	FALSE
ENSG00000173068	BNC2	CE	chr9	-	16727997-16870646	16727997-16738360|16738485-16870646	T_cells:others;	7:44;	12:576;	0.631578947368421;	0.00027759487589202697;	in-frame	FALSE	FALSE	FALSE	FALSE
ENSG00000147889	CDKN2A	AFE	chr9	-	21971208-21994139	21971208-21974678	B_cells:others;T_cells:others;	381:14018;1456:12943;	58:15221;290:14989;	0.13211845102505695;0.1660939289805269;	4.167289723010543e-44;1.6866496452164133e-187;	coding-disruptive	FALSE	FALSE	FALSE	FALSE
ENSG00000233554	B4GALT1-AS1	CE	chr9	+	33177469-33179325	33177469-33178896|33178957-33179325	Fibroblasts:others;	15:179;	93:331;	0.8611111111111112;	0.0005029954065834246;	non-coding	FALSE	FALSE	FALSE	FALSE
ENSG00000198853	RUSC2	AFE	chr9	+	35490172-35546430	35539108-35546430	Cancer_cells:others;Fibroblasts:others;	90:112;80:122;	2:79;69:12;	0.021739130434782608;0.46308724832214765;	9.954046613096692e-10;6.159610953496701e-8;	non-coding	FALSE	FALSE	FALSE	FALSE
ENSG00000198467	TPM2	MXE	chr9	+	35684550-35684732|35684807-35685269	35684550-35685064|35685139-35685269	B_cells:others;Myeloid_cells:others;pDCs:others;	22:1091;29:1084;42:1071;	36:8179;51:8164;22:8193;	0.6206896551724138;0.6375;0.34375;	0.0002017726035811823;2.742278356715064e-7;1.1976581023247533e-21;	in-frame	FALSE	FALSE	FALSE	FALSE
ENSG00000137076	TLN1	CE	chr9	-	35717786-35718812	35717786-35718356|35718406-35718812	Cancer_cells:others;T_cells:others;	4:66;22:48;	30:2;1:31;	0.8823529411764706;0.043478260869565216;	1.6106024149761093e-14;3.470726965314506e-5;	non-coding	TRUE	TRUE	FALSE	FALSE
ENSG00000137103	TMEM8B	CE	chr9	+	35841267-35842392	35841267-35841526|35841794-35842392	T_cells:others;	3:7;	7:202;	0.7;	0.00030742599507316287;	coding-disruptive	FALSE	FALSE	FALSE	FALSE
ENSG00000147912	FBXO10	UN	chr9	-	37532058-37537110	37532058-37532252	Cancer_cells:others;Fibroblasts:others;	12:32;13:31;	0:58;0:58;	0.0;0.0;	0.0007036117438231575;0.0007036117417995683;	non-coding	TRUE	TRUE	FALSE	FALSE
ENSG00000122741	DCAF10	A5SS	chr9	+	37800647-37819288	37801405-37819288	Cancer_cells:others;T_cells:others;	105:2;0:107;	267:130;46:351;	0.717741935483871;1.0;	1.3871964450847896e-12;6.964372628434635e-8;	coding-disruptive	FALSE	FALSE	FALSE	TRUE
ENSG00000204860	FAM201A	AFE	chr9	+	38620594-38621832	38621022-38621832	T_cells:others;	12:68;	6:207;	0.3333333333333333;	3.740303884518901e-6;	non-coding	FALSE	FALSE	FALSE	FALSE
ENSG00000215126	CBWD6	AFE	chr9	-	41186079-41196167	41186079-41189105	B_cells:others;Cancer_cells:others;	77:9;5:81;	1:10;9:2;	0.01282051282051282;0.6428571428571429;	9.845351795067959e-8;1.052925466884977e-6;	coding-disruptive	FALSE	FALSE	FALSE	FALSE
ENSG00000215548	FRG1JP	CE	chr9	-	63857268-63859425	63857268-63858467|63858649-63859425	Cancer_cells:others;T_cells:others;	33:95;52:76;	92:109;39:162;	0.736;0.42857142857142855;	3.5262724259454895e-5;0.0005522914506835297;	non-coding	TRUE	TRUE	FALSE	FALSE
ENSG00000107242	PIP5K1B	AFE	chr9	+	68991257-69008447	68996792-69008447	B_cells:others;Cancer_cells:others;T_cells:others;	7:36;25:18;4:39;	3:174;7:170;128:49;	0.3;0.21875;0.9696969696969697;	6.676273664328291e-6;1.4572693163406306e-5;6.941689328584683e-7;	non-coding	TRUE	TRUE	FALSE	FALSE
ENSG00000119139	TJP2	AFE	chr9	+	69151771-69212548	69174432-69212548	Cancer_cells:others;Fibroblasts:others;Myeloid_cells:others;	110:44;6:148;3:151;	116:172;59:229;45:243;	0.5132743362831859;0.9076923076923077;0.9375;	2.0714270272162458e-13;1.6727151608637604e-6;2.7501737601585324e-6;	in-frame	FALSE	FALSE	FALSE	FALSE
ENSG00000198887	SMC5	CE	chr9	+	70344269-70347066	70344269-70346605|70346649-70347066	Fibroblasts:others;	2:77;	62:168;	0.96875;	5.46982409192948e-5;	in-frame	TRUE	FALSE	FALSE	FALSE
ENSG00000135048	CEMIP2	AFE	chr9	-	71685846-71690092	71685846-71686085	T_cells:others;	50:266;	46:5;	0.4791666666666667;	1.8485961648409266e-17;	non-coding	TRUE	TRUE	FALSE	FALSE
ENSG00000135048	CEMIP2	A5SS	chr9	-	71750385-71769372	71750385-71768357	B_cells:others;	46:264;	61:2392;	0.5700934579439252;	1.3240773167527934e-12;	non-coding	TRUE	FALSE	FALSE	FALSE
ENSG00000172159	FRMD3	AFE	chr9	-	83389708-83538085	83389708-83473381	Myeloid_cells:others;T_cells:others;	12:756;7:761;	44:37;11:70;	0.7857142857142857;0.6111111111111112;	5.039690667602045e-20;2.3514226868931357e-11;	non-coding	TRUE	TRUE	FALSE	FALSE
ENSG00000083223	TUT7	UN	chr9	-	86301601-86303086	86301601-86301740|86301828-86303086	B_cells:others;	17:320;	8:19;	0.32;	0.0011623388811629355;	non-coding	TRUE	TRUE	FALSE	FALSE
ENSG00000106723	SPIN1	CE	chr9	+	88388538-88426382	88388538-88415607|88418951-88426382	B_cells:others;	75:2190;	7:953;	0.08536585365853659;	0.0007953052537786014;	non-coding	FALSE	FALSE	FALSE	FALSE
ENSG00000187764	SEMA4D	AFE	chr9	-	89405699-89418056	89405699-89405795	B_cells:others;Myeloid_cells:others;T_cells:others;	120:879;89:910;724:275;	127:134;115:146;7:254;	0.5141700404858299;0.5637254901960784;0.009575923392612859;	1.584176260965127e-29;1.0107421599876533e-26;7.136733103115502e-89;	non-coding	FALSE	FALSE	FALSE	FALSE
ENSG00000165025	SYK	AFE	chr9	+	90801893-90843858	90827579-90843858	B_cells:others;Myeloid_cells:others;	397:1493;1097:793;	405:44;14:435;	0.5049875311720698;0.012601260126012601;	3.9264658525857495e-130;5.266206211188804e-94;	non-coding	FALSE	FALSE	FALSE	FALSE
ENSG00000165025	SYK	CE	chr9	+	90865097-90874204	90865097-90867131|90867199-90874204	Cancer_cells:others;	10:1;	17:164;	0.6296296296296297;	4.04232543545789e-5;	in-frame	FALSE	FALSE	FALSE	FALSE
ENSG00000229694	AL158071.1	AFE	chr9	+	91170721-91182469	91178019-91182469	Fibroblasts:others;T_cells:others;	50:7;1:56;	1:47;14:34;	0.0196078431372549;0.9333333333333333;	0.0010865928618503848;5.601517605774851e-5;	non-coding	TRUE	TRUE	FALSE	FALSE
ENSG00000148090	AUH	AFE	chr9	-	91325404-91355883	91325404-91341324	Cancer_cells:others;T_cells:others;	180:201;78:303;	6:63;62:7;	0.03225806451612903;0.44285714285714284;	0.0013130699728829112;4.696390994788801e-13;	non-coding	TRUE	TRUE	FALSE	FALSE
ENSG00000198000	NOL8	A5SS	chr9	-	92324209-92325306	92324209-92325180	Fibroblasts:others;	49:491;	170:643;	0.776255707762557;	2.97767920506358e-5;	non-coding	FALSE	FALSE	FALSE	FALSE
ENSG00000188312	CENPP	AFE	chr9	+	92379859-92611314	92610688-92611314	Cancer_cells:others;Fibroblasts:others;	51:162;139:74;	20:299;295:24;	0.28169014084507044;0.6797235023041475;	8.26305107155658e-8;5.8167266947690737e-11;	non-coding	TRUE	TRUE	FALSE	FALSE
ENSG00000106823	ECM2	AFE	chr9	-	92505690-92509899	92505690-92506281	Cancer_cells:others;Fibroblasts:others;	2:194;189:7;	12:35;31:16;	0.8571428571428571;0.1409090909090909;	8.755929601274303e-6;1.5977907253244003e-7;	non-coding	TRUE	TRUE	FALSE	FALSE
ENSG00000127080	IPPK	AFE	chr9	-	92634488-92635158	92634488-92634659	Fibroblasts:others;	17:99;	9:1;	0.34615384615384615;	0.0001224342229307825;	non-coding	TRUE	TRUE	FALSE	FALSE
ENSG00000127084	FGD3	AFE	chr9	+	92947729-92975238	92964353-92975238	Cancer_cells:others;Fibroblasts:others;Myeloid_cells:others;T_cells:others;	598:160;32:726;4:754;111:647;	60:1147;6:1201;83:1124;981:226;	0.0911854103343465;0.15789473684210525;0.9540229885057471;0.8983516483516484;	1.5798925914563646e-73;8.955960738934576e-10;5.606045904116527e-8;4.741732200579106e-52;	non-coding	FALSE	FALSE	FALSE	FALSE
ENSG00000188938	FAM120AOS	AFE	chr9	-	93450599-93452147	93450599-93451088	Cancer_cells:others;Endothelial_cells:others;T_cells:others;	111:310;140:281;94:327;	600:371;35:936;87:884;	0.8438818565400844;0.2;0.48066298342541436;	3.0995761222183773e-16;4.010959659686888e-35;0.0007104708684601748;	in-frame	FALSE	FALSE	FALSE	FALSE
ENSG00000148120	C9orf3	AFE	chr9	+	94801002-94923986	94921345-94923986	Cancer_cells:others;Fibroblasts:others;	26:47;41:32;	6:85;83:8;	0.1875;0.6693548387096774;	4.654029182737478e-5;1.031305390208625e-5;	coding-disruptive	FALSE	FALSE	FALSE	FALSE
ENSG00000196312	MFSD14C	ALE	chr9	-	96942752-96949555	96944085-96949555	T_cells:others;	21:42;	0:38;	0.0;	7.161488473632148e-6;	in-frame	FALSE	FALSE	FALSE	FALSE
ENSG00000136842	TMOD1	AFE	chr9	+	97569037-97591291	97575486-97591291	Fibroblasts:others;	13:6;	0:18;	0.0;	8.711373293736127e-6;	non-coding	TRUE	TRUE	FALSE	FALSE
ENSG00000095383	TBC1D2	CE	chr9	-	98244129-98255173	98244129-98251785|98251926-98255173	Fibroblasts:others;	14:10;	37:135;	0.7254901960784313;	0.0007070883614626691;	coding-disruptive	FALSE	FALSE	TRUE	FALSE
ENSG00000204291	COL15A1	AFE	chr9	+	99056404-99059889	99059675-99059889	B_cells:others;Myeloid_cells:others;T_cells:others;	1:1067;9:1059;4:1064;	9:19;9:19;9:19;	0.9;0.5;0.6923076923076923;	2.5281074695493445e-11;1.049215904195053e-9;7.342518969231292e-13;	non-coding	TRUE	TRUE	FALSE	FALSE
ENSG00000237461	AL359710.1	AFE	chr9	-	99718287-99838986	99718287-99805871	Cancer_cells:others;	38:10;	6:14;	0.13636363636363635;	1.1895129377452791e-6;	non-coding	TRUE	FALSE	FALSE	FALSE
ENSG00000119508	NR4A3	CE	chr9	+	99825832-99828041	99825832-99826730|99826801-99828041	Myeloid_cells:others;	6:12;	35:17;	0.8536585365853658;	0.001273383223470341;	coding-disruptive	FALSE	FALSE	FALSE	FALSE
ENSG00000136874	STX17	MXE	chr9	+	99915362-99916049|99916168-99928778	99915362-99922202|99922295-99928778	Fibroblasts:others;	8:46;	9:190;	0.5294117647058824;	0.00124304091515722;	non-coding	FALSE	TRUE	FALSE	FALSE
ENSG00000070214	SLC44A1	ALE	chr9	+	105385502-105438281	105385502-105389033	Myeloid_cells:others;	34:119;	12:574;	0.2608695652173913;	1.620420633541373e-14;	in-frame	FALSE	FALSE	FALSE	TRUE
ENSG00000119328	FAM206A	ALE	chr9	+	108935689-108950507	108935689-108936308	Fibroblasts:others;	179:158;	442:2771;	0.711755233494364;	2.3869038982347907e-27;	coding-disruptive	FALSE	FALSE	FALSE	FALSE
ENSG00000241978	AKAP2	AFE	chr9	+	110048855-110136127	110090416-110136127	Cancer_cells:others;	152:2655;	80:1;	0.3448275862068966;	3.604715736268903e-75;	in-frame	FALSE	FALSE	FALSE	FALSE
ENSG00000241978	AKAP2	AFE	chr9	+	110138539-110156319	110148703-110156319	Cancer_cells:others;Endothelial_cells:others;Fibroblasts:others;T_cells:others;	29:211;68:172;77:163;7:233;	45:1473;10:1508;9:1509;779:739;	0.6081081081081081;0.1282051282051282;0.10465116279069768;0.9910941475826972;	3.9966114991613836e-5;5.318113735350171e-27;3.9822937785630344e-36;1.7917836557300995e-44;	coding-disruptive	FALSE	FALSE	FALSE	FALSE
ENSG00000119471	HSDL2	UN	chr9	+	112441770-112454013	112441770-112447396|112447646-112454013	Myeloid_cells:others;	34:200;	15:10;	0.30612244897959184;	6.42318166661306e-5;	non-coding	TRUE	TRUE	FALSE	FALSE
ENSG00000138835	RGS3	AFE	chr9	+	113498080-113505442	113501630-113505442	Cancer_cells:others;Endothelial_cells:others;	17:0;0:17;	9:433;429:13;	0.34615384615384615;1.0;	2.966627807885363e-19;1.2071362195178591e-18;	in-frame	FALSE	FALSE	FALSE	FALSE
ENSG00000138835	RGS3	AFE	chr9	+	113514654-113517541	113517380-113517541	Endothelial_cells:others;T_cells:others;	21:16;1:36;	0:55;52:3;	0.0;0.9811320754716981;	1.5015026598841274e-7;7.080981333456935e-10;	non-coding	TRUE	TRUE	FALSE	FALSE
ENSG00000138835	RGS3	CE	chr9	+	113565730-113583450	113565730-113582072|113582242-113583450	Cancer_cells:others;Myeloid_cells:others;T_cells:others;	188:34;3:219;1:221;	123:187;65:245;88:222;	0.3954983922829582;0.9558823529411765;0.9887640449438202;	7.226107938380295e-16;2.8746722429413875e-10;2.183585079045866e-17;	non-coding	TRUE	FALSE	FALSE	FALSE
ENSG00000138835	RGS3	AFE	chr9	+	113591397-113594430	113594338-113594430	Myeloid_cells:others;T_cells:others;	8:135;51:92;	13:3155;24:3144;	0.6190476190476191;0.32;	4.854160307031304e-5;4.7795577321074534e-42;	in-frame	FALSE	FALSE	FALSE	FALSE
ENSG00000136861	CDK5RAP2	CE	chr9	-	120404113-120408347	120404113-120407012|120407248-120408347	T_cells:others;	36:74;	44:230;	0.55;	0.00025028084181618915;	in-frame	FALSE	FALSE	FALSE	FALSE
ENSG00000119397	CNTRL	CE	chr9	+	121075067-121088296	121075067-121080306|121080478-121088296	pDCs:others;	1:1142;	18:1944;	0.9473684210526315;	0.001467054928190608;	non-coding	FALSE	FALSE	FALSE	FALSE
ENSG00000148180	GSN	AFE	chr9	+	121201600-121207800	121202421-121207800	Cancer_cells:others;T_cells:others;	34:157;70:121;	39:22;5:56;	0.5342465753424658;0.06666666666666667;	0.00036599304241702416;0.0007790693567063534;	non-coding	TRUE	TRUE	FALSE	FALSE
ENSG00000148180	GSN	MXE	chr9	+	121281562-121282439|121282550-121301963	121281562-121300056|121300126-121301963	Myeloid_cells:others;	181:553;	234:4490;	0.563855421686747;	3.804224867777551e-39;	in-frame	FALSE	FALSE	FALSE	FALSE
ENSG00000148180	GSN	AFE	chr9	+	121281562-121301963	121300005-121301963	B_cells:others;Cancer_cells:others;Endothelial_cells:others;Fibroblasts:others;Mast_cells:others;Myeloid_cells:others;T_cells:others;pDCs:others;	156:29463;10699:18920;713:28906;6696:22923;137:29482;10713:18906;407:29212;98:29521;	79:37729;3250:34558;11043:26765;22473:15335;3:37805;852:36956;104:37704;4:37804;	0.33617021276595743;0.23299161230195714;0.9393501190881252;0.7704412218451095;0.02142857142857143;0.07367055771725033;0.2035225048923679;0.0392156862745098;	5.027087658606738e-14;3.484976072300803e-140;0.0;0.0;2.532827194297504e-38;0.0;2.1137766900569717e-61;1.0175433593265415e-35;	coding-disruptive	FALSE	FALSE	FALSE	FALSE
ENSG00000148180	GSN	A5SS	chr9	+	121326682-121327308	121326792-121327308	Cancer_cells:others;	2043:6587;	623:190;	0.2336834208552138;	3.1423787426009957e-152;	in-frame	FALSE	FALSE	FALSE	TRUE
ENSG00000204136	GGTA1P	CE	chr9	-	121467931-121499650	121467931-121479066|121479334-121499650	pDCs:others;	0:3879;	15:153;	1.0;	1.902325037726888e-21;	non-coding	FALSE	FALSE	FALSE	FALSE
ENSG00000136848	DAB2IP	AFE	chr9	+	121599766-121678678	121651899-121678678	Cancer_cells:others;Endothelial_cells:others;Myeloid_cells:others;	77:33;14:96;11:99;	13:54;47:20;0:67;	0.14444444444444443;0.7704918032786885;0.0;	1.1660348596947182e-5;1.3752701378085872e-9;0.0003882334106389689;	coding-disruptive	TRUE	FALSE	FALSE	FALSE
ENSG00000106852	LHX6	CE	chr9	-	122204780-122213606	122204780-122209614|122209717-122213606	Endothelial_cells:others;	5:50;	37:66;	0.8809523809523809;	0.0011219798500442994;	coding-disruptive	FALSE	FALSE	FALSE	FALSE
ENSG00000011454	RABGAP1	AFE	chr9	+	123020459-123065348	123033742-123065348	Cancer_cells:others;Fibroblasts:others;T_cells:others;	97:78;35:140;17:158;	0:192;187:5;0:192;	0.0;0.8423423423423423;0.0;	4.014666050790081e-24;1.4246581836043818e-37;1.2503981612937145e-6;	coding-disruptive	FALSE	FALSE	FALSE	FALSE
ENSG00000119408	NEK6	AFE	chr9	+	124258085-124301936	124261583-124301936	Myeloid_cells:others;	1062:3756;	375:82;	0.2609603340292276;	1.1779010430086831e-111;	non-coding	FALSE	FALSE	FALSE	FALSE
ENSG00000173611	SCAI	CE	chr9	-	125056007-125142633	125056007-125065990|125066058-125142633	T_cells:others;	417:1583;	509:734;	0.5496760259179265;	9.835208731747129e-20;	in-frame	FALSE	FALSE	FALSE	FALSE
ENSG00000119487	MAPKAP1	AFE	chr9	-	125585727-125657651	125585727-125650364	Cancer_cells:others;Myeloid_cells:others;	209:210;50:369;	0:59;56:3;	0.0;0.5283018867924528;	1.3814617805202058e-9;1.0553218310172371e-21;	coding-disruptive	FALSE	FALSE	FALSE	FALSE
ENSG00000257524	AL157935.2	AFE	chr9	-	127874649-127885186	127874649-127877623	T_cells:others;	72:66;	32:3307;	0.3076923076923077;	9.40892772574074e-71;	coding-disruptive	FALSE	FALSE	FALSE	FALSE
ENSG00000160408	ST6GALNAC6	AFE	chr9	-	127896332-127905207	127896332-127897956	Cancer_cells:others;Endothelial_cells:others;Fibroblasts:others;T_cells:others;	68:1520;6:1582;13:1575;1369:219;	492:1141;177:1456;680:953;155:1478;	0.8785714285714286;0.9672131147540983;0.9812409812409812;0.10170603674540682;	2.6235776278847266e-45;1.868003036322278e-40;1.252662469322758e-178;0.0;	coding-disruptive	FALSE	FALSE	FALSE	FALSE
ENSG00000148339	SLC25A25	AFE	chr9	+	128068580-128101096	128098725-128101096	Cancer_cells:others;Endothelial_cells:others;T_cells:others;	125:428;13:540;289:264;	146:123;58:211;5:264;	0.5387453874538746;0.8169014084507042;0.017006802721088437;	7.903838829684454e-8;8.950056782084594e-13;3.113978593849454e-34;	in-frame	FALSE	FALSE	FALSE	FALSE
ENSG00000106976	DNM1	CE	chr9	+	128250940-128254006	128250940-128253101|128253137-128254006	Fibroblasts:others;	69:48;	23:40;	0.25;	0.0006381821052962218;	coding-disruptive	FALSE	FALSE	FALSE	FALSE
ENSG00000167110	GOLGA2	CE	chr9	-	128266325-128267458	128266325-128267194|128267274-128267458	Fibroblasts:others;T_cells:others;	59:68;2:125;	58:381;57:382;	0.49572649572649574;0.9661016949152542;	1.6128369959979738e-11;5.3676289859133026e-5;	in-frame	FALSE	FALSE	FALSE	FALSE
ENSG00000167110	GOLGA2	CE	chr9	-	128268524-128273850	128268524-128272785|128272865-128273850	B_cells:others;Cancer_cells:others;Endothelial_cells:others;Fibroblasts:others;	366:6342;4703:2005;124:6584;363:6345;	151:6224;2179:4196;342:6033;2597:3778;	0.29206963249516443;0.3166230746875908;0.7339055793991416;0.8773648648648649;	9.957461648502706e-24;2.0867555834105264e-269;3.4827555419837455e-13;0.0;	in-frame	FALSE	FALSE	FALSE	FALSE
ENSG00000197694	SPTAN1	CE	chr9	+	128591625-128594175	128591625-128592983|128593042-128594175	Cancer_cells:others;Endothelial_cells:others;Fibroblasts:others;T_cells:others;	4:89;34:59;47:46;3:90;	123:119;7:235;24:218;75:167;	0.968503937007874;0.17073170731707318;0.3380281690140845;0.9615384615384616;	2.939409982487923e-13;1.7112923669656752e-13;5.1841654133399395e-8;1.916131324661342e-11;	in-frame	FALSE	FALSE	FALSE	FALSE
ENSG00000197694	SPTAN1	CE	chr9	+	128627498-128630321	128627498-128627925|128627942-128630321	T_cells:others;	90:41;	124:938;	0.5794392523364486;	2.5514061233694526e-28;	in-frame	TRUE	FALSE	FALSE	FALSE
ENSG00000119335	SET	AFE	chr9	+	128684007-128691170	128689655-128691170	B_cells:others;Endothelial_cells:others;Fibroblasts:others;T_cells:others;	1064:8177;425:8816;439:8802;806:8435;	239:6415;654:6000;830:5824;1700:4954;	0.1834228702993093;0.6061167747914736;0.6540583136327817;0.6783719074221868;	2.2021320216519487e-83;8.119715042206068e-17;5.187348598557798e-43;8.743340370204759e-162;	in-frame	FALSE	FALSE	FALSE	FALSE
ENSG00000160447	PKN3	AFE	chr9	+	128702939-128705303	128704129-128705303	Cancer_cells:others;Endothelial_cells:others;	65:80;54:91;	2:69;66:5;	0.029850746268656716;0.55;	1.0393504530855744e-7;2.8138804058933805e-11;	non-coding	TRUE	TRUE	FALSE	FALSE
ENSG00000107021	TBC1D13	CE	chr9	+	128788407-128791380	128788407-128790735|128790775-128791380	Cancer_cells:others;	230:128;	232:961;	0.5021645021645021;	1.8999557781961762e-58;	coding-disruptive	FALSE	FALSE	TRUE	FALSE
ENSG00000095321	CRAT	MXE	chr9	-	129108077-129108408|129108478-129109179	129108077-129108763|129108903-129109179	Fibroblasts:others;	26:108;	5:263;	0.16129032258064516;	0.00016730998958740175;	non-coding	FALSE	FALSE	FALSE	FALSE
ENSG00000233901	LINC01503	AFE	chr9	+	129334198-129338792	129336988-129338792	Myeloid_cells:others;	60:98;	71:633;	0.5419847328244275;	9.20032793780407e-11;	non-coding	FALSE	FALSE	FALSE	FALSE
ENSG00000136819	C9orf78	UN	chr9	-	129830940-129834712	129830940-129831896|129833709-129834712	Cancer_cells:others;T_cells:others;	35:8;2:41;	36:116;76:76;	0.5070422535211268;0.9743589743589743;	1.0519435224098734e-10;1.9406296429548072e-9;	non-coding	TRUE	TRUE	FALSE	FALSE
ENSG00000187239	FNBP1	CE	chr9	-	129908999-129924960	129908999-129923844|129924026-129924960	Cancer_cells:others;Endothelial_cells:others;Fibroblasts:others;T_cells:others;	18:330;0:348;7:341;202:146;	77:160;28:209;81:156;19:218;	0.8105263157894737;1.0;0.9204545454545454;0.08597285067873303;	4.4184254956489895e-10;5.177489650466696e-11;1.8039073634544298e-21;3.708125111720728e-26;	in-frame	FALSE	FALSE	FALSE	FALSE
ENSG00000148358	GPR107	UN	chr9	+	130127566-130128640	130128540-130128640	Fibroblasts:others;T_cells:others;	42:104;10:136;	0:35;30:5;	0.0;0.75;	4.210684319237279e-5;8.985986368631974e-12;	non-coding	TRUE	TRUE	FALSE	FALSE
ENSG00000107130	NCS1	AFE	chr9	+	130172727-130200958	130200611-130200958	Cancer_cells:others;Fibroblasts:others;	42:31;21:52;	40:3;0:43;	0.4878048780487805;0.0;	0.00022440417696354802;0.00014485729563942584;	in-frame	FALSE	FALSE	FALSE	FALSE
ENSG00000107263	RAPGEF1	AFE	chr9	-	131650949-131709620	131650949-131676557	B_cells:others;Endothelial_cells:others;T_cells:others;	0:143;133:10;4:139;	168:73;0:241;62:179;	1.0;0.0;0.9393939393939394;	9.103847913294031e-32;4.931771923431342e-58;8.667694126112516e-7;	non-coding	TRUE	TRUE	FALSE	FALSE
ENSG00000160271	RALGDS	AFE	chr9	-	133112152-133130952	133112152-133120972	Cancer_cells:others;Endothelial_cells:others;Fibroblasts:others;Myeloid_cells:others;T_cells:others;	50:2234;8:2276;20:2264;19:2265;2124:160;	224:458;102:580;109:573;160:522;65:617;	0.8175182481751825;0.9272727272727272;0.8449612403100775;0.8938547486033519;0.029693924166285975;	2.8639493471850274e-76;4.674829237295927e-59;1.8608341586191234e-48;1.552377511011167e-84;0.0;	in-frame	FALSE	FALSE	FALSE	FALSE
ENSG00000175164	ABO	CE	chr9	-	133258132-133261318	133258132-133259819|133259866-133261318	Endothelial_cells:others;	18:2;	49:85;	0.7313432835820896;	0.0014341995165789794;	in-frame	TRUE	FALSE	FALSE	FALSE
ENSG00000123453	SARDH	AFE	chr9	-	133696361-133702916	133696361-133701404	Fibroblasts:others;T_cells:others;	16:101;84:33;	2:355;340:17;	0.1111111111111111;0.8018867924528302;	3.780685430781458e-7;0.00017786405060591886;	non-coding	TRUE	TRUE	FALSE	FALSE
ENSG00000123453	SARDH	UN	chr9	-	133703029-133704948	133703029-133703331	Fibroblasts:others;T_cells:others;	11:22;2:31;	0:15;15:0;	0.0;0.8823529411764706;	6.026263381428687e-5;1.401587721109461e-5;	non-coding	TRUE	TRUE	FALSE	FALSE
ENSG00000196363	WDR5	UN	chr9	+	134148343-134151983	134148343-134150100|134151256-134151983	B_cells:others;	4:175;	7:6;	0.6363636363636364;	3.126026124790133e-7;	non-coding	TRUE	TRUE	FALSE	FALSE
ENSG00000186350	RXRA	AFE	chr9	+	134326659-134401632	134382582-134401632	Cancer_cells:others;Fibroblasts:others;T_cells:others;	39:19;9:49;0:58;	1:101;1:101;79:23;	0.025;0.1;1.0;	2.388173780508078e-8;0.0008999817144416103;5.005907872765295e-14;	non-coding	TRUE	TRUE	FALSE	FALSE
ENSG00000165689	ENTR1	CE	chr9	-	136407938-136410328	136407938-136408999|136410239-136410328	Cancer_cells:others;	45:192;	47:60;	0.5108695652173914;	0.0006906999773870692;	in-frame	FALSE	FALSE	FALSE	FALSE
ENSG00000148396	SEC16A	CE	chr9	-	136443900-136445645	136443900-136445052|136445111-136445645	Endothelial_cells:others;	14:404;	16:112;	0.5333333333333333;	0.0014295332427659226;	in-frame	FALSE	FALSE	FALSE	FALSE
ENSG00000127191	TRAF2	AFE	chr9	+	136882710-136898713	136886541-136898713	Cancer_cells:others;	16:145;	173:313;	0.9153439153439153;	5.353189617254895e-6;	non-coding	FALSE	FALSE	FALSE	FALSE
ENSG00000169583	CLIC3	A5SS	chr9	-	136995757-136996511	136995757-136996209	pDCs:others;	294:4164;	106:71;	0.265;	6.951828954069435e-60;	non-coding	TRUE	TRUE	FALSE	FALSE
ENSG00000148399	DPH7	CE	chr9	-	137576167-137578625	137576167-137577470|137577603-137578625	Fibroblasts:others;	258:593;	432:2897;	0.6260869565217392;	1.29787463704942e-25;	coding-disruptive	FALSE	FALSE	TRUE	FALSE
ENSG00000181090	EHMT1	MXE	chr9	-	137619049-137646336|137646438-137710967	137619049-137650860|137651037-137710967	Fibroblasts:others;	11:203;	36:161;	0.7659574468085106;	0.00017237565037685413;	non-coding	TRUE	FALSE	FALSE	FALSE
ENSG00000181090	EHMT1	AFE	chr9	+	137728529-137743371	137738779-137743371	B_cells:others;Cancer_cells:others;T_cells:others;	1:103;52:52;22:82;	39:0;0:39;0:39;	0.975;0.0;0.0;	1.4234203835633612e-20;0.00032293250698106054;1.4373719936178404e-7;	coding-disruptive	FALSE	FALSE	FALSE	FALSE
ENSG00000181090	EHMT1	AFE	chr9	+	137758011-137762675	137759493-137762675	B_cells:others;	11:145;	15:2;	0.5769230769230769;	3.589371852612843e-9;	non-coding	TRUE	TRUE	FALSE	FALSE
ENSG00000151240	DIP2C	CE	chr10	-	310092-327006	310092-311537|311566-327006	Fibroblasts:others;	22:59;	17:3;	0.4358974358974359;	0.0014087761461649753;	in-frame	FALSE	FALSE	FALSE	FALSE
ENSG00000108021	FAM208B	AFE	chr10	+	5685175-5709530	5699737-5709530	Endothelial_cells:others;	9:271;	24:215;	0.7272727272727273;	5.6276959972155886e-5;	coding-disruptive	FALSE	FALSE	FALSE	FALSE
ENSG00000170525	PFKFB3	AFE	chr10	+	6145013-6213623	6203336-6213623	Cancer_cells:others;Endothelial_cells:others;	302:686;76:912;	224:198;7:415;	0.42585551330798477;0.08433734939759036;	1.4805324295620158e-5;0.0007172837459664392;	in-frame	FALSE	FALSE	FALSE	FALSE
ENSG00000198879	SFMBT2	A5SS	chr10	-	7381949-7411345	7381949-7410861	Myeloid_cells:others;	137:81;	197:1629;	0.5898203592814372;	1.0364571606223312e-55;	non-coding	TRUE	TRUE	FALSE	FALSE
ENSG00000165629	ATP5F1C	CE	chr10	+	7802854-7807659	7802854-7806974|7807010-7807659	Cancer_cells:others;Endothelial_cells:others;Fibroblasts:others;	23:480;97:406;366:137;	1761:1147;128:2780;134:2774;	0.9871076233183856;0.5688888888888889;0.268;	1.0453392485857005e-85;5.781577359701749e-16;2.0340103436071105e-149;	coding-disruptive	FALSE	FALSE	FALSE	FALSE
ENSG00000048740	CELF2	AFE	chr10	+	11018163-11165486	11165317-11165486	Endothelial_cells:others;Fibroblasts:others;T_cells:others;pDCs:others;	36:379;176:239;14:401;7:408;	4:1812;320:1496;804:1012;3:1813;	0.1;0.6451612903225806;0.9828850855745721;0.3;	9.318836033332472e-19;3.660874868140021e-15;5.86626169388689e-70;6.626046592926788e-6;	coding-disruptive	FALSE	FALSE	FALSE	FALSE
ENSG00000048740	CELF2	CE	chr10	+	11257872-11270666	11257872-11266598|11266677-11270666	Cancer_cells:others;Fibroblasts:others;	3:165;4:164;	70:421;94:397;	0.958904109589041;0.9591836734693877;	3.251213883856591e-7;4.538902855818173e-9;	coding-disruptive	FALSE	FALSE	TRUE	FALSE
ENSG00000148429	USP6NL	ALE	chr10	-	11527567-11597631	11565638-11597631	Endothelial_cells:others;	79:887;	23:1055;	0.22549019607843138;	6.342883935231418e-7;	coding-disruptive	FALSE	FALSE	FALSE	TRUE
ENSG00000151474	FRMD4A	AFE	chr10	-	13707113-13737844	13707113-13707346	Cancer_cells:others;	15:52;	73:43;	0.8295454545454546;	8.180677055743957e-5;	coding-disruptive	FALSE	FALSE	FALSE	FALSE
ENSG00000151474	FRMD4A	AFE	chr10	-	13858912-14008060	13858912-13891624	Endothelial_cells:others;Fibroblasts:others;Myeloid_cells:others;T_cells:others;	8:190;114:84;6:192;21:177;	51:247;21:277;148:150;3:295;	0.864406779661017;0.15555555555555556;0.961038961038961;0.125;	2.9177739332773436e-6;5.31269747314204e-35;2.109352957313506e-27;7.770786092173224e-6;	non-coding	TRUE	TRUE	FALSE	FALSE
ENSG00000065809	FAM107B	CE	chr10	-	14530515-14604240	14530515-14553322|14553387-14604240	Fibroblasts:others;Myeloid_cells:others;	62:613;73:602;	57:1507;69:1495;	0.4789915966386555;0.4859154929577465;	8.10480584522549e-9;3.873841460979524e-6;	coding-disruptive	FALSE	FALSE	FALSE	FALSE
ENSG00000197889	MEIG1	AFE	chr10	+	14954387-14966440	14959557-14966440	Cancer_cells:others;T_cells:others;	49:50;39:60;	49:10;5:54;	0.5;0.11363636363636363;	0.0007220478437052157;8.042843092616075e-5;	non-coding	TRUE	FALSE	FALSE	FALSE
ENSG00000148481	MINDY3	CE	chr10	-	15782226-15789247	15782226-15786561|15786648-15789247	Myeloid_cells:others;	0:92;	14:314;	1.0;	0.001305497249769604;	coding-disruptive	TRUE	FALSE	TRUE	FALSE
ENSG00000148481	MINDY3	AFE	chr10	-	15789319-15796100	15789319-15794045	B_cells:others;Cancer_cells:others;Fibroblasts:others;Myeloid_cells:others;T_cells:others;	15:252;129:138;52:215;15:252;32:235;	100:4;2:102;0:104;0:104;2:102;	0.8695652173913043;0.015267175572519083;0.0;0.0;0.058823529411764705;	9.027952452350244e-30;1.4150761234592333e-8;0.0004403093839165747;7.84926951881793e-5;0.00011629761896881207;	non-coding	TRUE	TRUE	FALSE	FALSE
ENSG00000148481	MINDY3	CE	chr10	-	15837318-15841426	15837318-15838228|15838279-15841426	Fibroblasts:others;T_cells:others;	4:57;28:33;	32:98;8:122;	0.8888888888888888;0.2222222222222222;	8.061068482364357e-5;2.9335233958456367e-7;	coding-disruptive	FALSE	FALSE	TRUE	FALSE
ENSG00000078114	NEBL	AFE	chr10	-	21172477-21292830	21172477-21173765	Cancer_cells:others;Endothelial_cells:others;	0:14;13:1;	429:38;7:460;	1.0;0.35;	1.9115396745401848e-10;1.4997243565489888e-14;	coding-disruptive	TRUE	FALSE	FALSE	FALSE
ENSG00000078403	MLLT10	MXE	chr10	+	21538912-21541263|21541361-21586294	21538912-21571975|21572026-21586294	T_cells:others;	3:20;	15:34;	0.8333333333333334;	0.0003816420767054734;	non-coding	FALSE	FALSE	FALSE	FALSE
ENSG00000168283	BMI1	AFE	chr10	+	22321696-22326431	22326076-22326431	Myeloid_cells:others;	51:3770;	32:744;	0.3855421686746988;	0.0011953646048709916;	non-coding	FALSE	FALSE	FALSE	FALSE
ENSG00000120549	KIAA1217	AFE	chr10	+	24449764-24473228	24466790-24473228	Cancer_cells:others;Endothelial_cells:others;Fibroblasts:others;	24:1466;45:1445;1391:99;	630:1156;5:1781;1105:681;	0.963302752293578;0.1;0.4427083333333333;	2.488507270307717e-121;8.172005049966349e-10;1.3012584508768655e-80;	non-coding	FALSE	FALSE	FALSE	FALSE
ENSG00000120549	KIAA1217	CE	chr10	+	24474060-24495147	24474060-24494500|24494604-24495147	Cancer_cells:others;Endothelial_cells:others;Fibroblasts:others;	50:153;3:200;148:55;	93:51;25:119;21:123;	0.6503496503496503;0.8928571428571429;0.1242603550295858;	1.8389597078431176e-9;4.0167414791118533e-8;5.217639189269673e-22;	in-frame	FALSE	FALSE	FALSE	FALSE
ENSG00000120549	KIAA1217	CE	chr10	+	24536893-24544981	24536893-24542693|24544481-24544981	Cancer_cells:others;Fibroblasts:others;	19:262;243:38;	257:73;57:273;	0.9311594202898551;0.19;	2.9793694419590924e-44;8.873293801944775e-42;	in-frame	FALSE	FALSE	FALSE	FALSE
ENSG00000107863	ARHGAP21	AFE	chr10	-	24722279-24723157	24722279-24722486	B_cells:others;Myeloid_cells:others;	11:233;19:225;	0:336;3:333;	0.0;0.13636363636363635;	3.282691066117737e-5;0.0009034904852964797;	non-coding	FALSE	FALSE	FALSE	FALSE
ENSG00000148459	PDSS1	AFE	chr10	+	26724123-26735240	26734723-26735240	Cancer_cells:others;Fibroblasts:others;	24:25;9:40;	190:4;2:192;	0.8878504672897196;0.18181818181818182;	1.7309730448985894e-13;0.0006634710860121331;	coding-disruptive	FALSE	FALSE	FALSE	FALSE
ENSG00000136754	ABI1	CE	chr10	-	26751783-26759062	26751783-26755655|26755741-26759062	Endothelial_cells:others;Fibroblasts:others;Myeloid_cells:others;T_cells:others;	10:327;7:330;94:243;62:275;	49:278;128:199;4:323;1:326;	0.8305084745762712;0.9481481481481482;0.04081632653061224;0.015873015873015872;	5.187513929022391e-8;2.515859243138789e-29;4.628916856226476e-20;5.93867057676998e-16;	in-frame	FALSE	FALSE	FALSE	FALSE
ENSG00000136754	ABI1	CE	chr10	-	26770345-26777065	26770345-26771075|26771089-26777065	Cancer_cells:others;Endothelial_cells:others;Fibroblasts:others;Myeloid_cells:others;T_cells:others;	233:198;7:424;28:403;20:411;121:310;	12:214;22:204;71:155;88:138;25:201;	0.04897959183673469;0.7586206896551724;0.7171717171717171;0.8148148148148148;0.17123287671232876;	9.275886054810838e-32;7.744155002960951e-5;4.233476195784835e-10;7.856322272604185e-30;1.8318238683621852e-10;	in-frame	FALSE	FALSE	FALSE	FALSE
ENSG00000107890	ANKRD26	UN	chr10	-	27029356-27033225	27029356-27030393|27030600-27033225	T_cells:others;	9:101;	6:10;	0.4;	0.00038841351186516527;	non-coding	TRUE	TRUE	FALSE	FALSE
ENSG00000107890	ANKRD26	CE	chr10	-	27060540-27063988	27060540-27061144|27061242-27063988	Endothelial_cells:others;T_cells:others;	0:59;23:36;	35:174;5:204;	1.0;0.17857142857142858;	0.00015232720248778048;3.579295986339746e-12;	in-frame	FALSE	FALSE	FALSE	FALSE
ENSG00000197321	SVIL	CE	chr10	-	29531288-29550597	29531288-29532002|29536069-29550597	Fibroblasts:others;	21:36;	53:12;	0.7162162162162162;	2.1695136443321056e-6;	in-frame	FALSE	FALSE	FALSE	FALSE
ENSG00000197321	SVIL	AFE	chr10	-	29686651-29736685	29686651-29735755	B_cells:others;Cancer_cells:others;Fibroblasts:others;Myeloid_cells:others;T_cells:others;	6:6178;1117:5067;4167:2017;45:6139;31:6153;	34:3707;1773:1968;1016:2725;91:3650;458:3283;	0.85;0.6134948096885813;0.19602546787574765;0.6691176470588235;0.9366053169734151;	1.5845433019125245e-7;1.3237209129770957e-51;7.787235425015588e-141;3.454136773621349e-8;4.3621798125237355e-146;	non-coding	TRUE	TRUE	FALSE	FALSE
		IR	chr10	+	30434378-30434637	n.a.	Fibroblasts:others;	72:754;	15:498;	0.1724137931034483;	0.0002030543818420281;	non-coding	TRUE	TRUE	FALSE	FALSE
ENSG00000107968	MAP3K8	CE	chr10	+	30434378-30438916	30434378-30437176|30437406-30438916	Endothelial_cells:others;Fibroblasts:others;	182:1601;237:1546;	104:2126;140:2090;	0.36363636363636365;0.3713527851458886;	2.9543429285733393e-6;1.986907887294845e-7;	non-coding	FALSE	FALSE	FALSE	FALSE
ENSG00000183621	ZNF438	AFE	chr10	-	30984426-31031833	30984426-30999338	B_cells:others;Cancer_cells:others;Fibroblasts:others;Myeloid_cells:others;T_cells:others;	15:433;186:262;78:370;25:423;115:333;	0:309;4:305;16:293;255:54;19:290;	0.0;0.021052631578947368;0.1702127659574468;0.9107142857142857;0.1417910447761194;	9.898908600959507e-5;5.4901430993221196e-39;0.0004033418107304143;2.6590707604461716e-89;8.190704886298125e-20;	non-coding	FALSE	FALSE	FALSE	FALSE
ENSG00000120616	EPC1	AFE	chr10	-	32305931-32378491	32305931-32346763	Cancer_cells:others;T_cells:others;	322:3129;1752:1699;	1431:2402;1051:2782;	0.8163148887621221;0.3749554049232965;	5.255515835469161e-115;8.310471468694343e-60;	in-frame	FALSE	FALSE	FALSE	FALSE
ENSG00000099250	NRP1	A5SS	chr10	-	33197709-33202912	33197709-33202891	Endothelial_cells:others;	78:63;	103:264;	0.569060773480663;	8.035667596032924e-8;	in-frame	FALSE	FALSE	FALSE	FALSE
ENSG00000148498	PARD3	CE	chr10	-	34331344-34337275	34331344-34336199|34336243-34337275	Cancer_cells:others;Fibroblasts:others;	6:58;55:9;	195:61;51:205;	0.9701492537313433;0.4811320754716981;	8.663445041843838e-10;7.509117152186695e-9;	in-frame	FALSE	FALSE	FALSE	FALSE
ENSG00000095794	CREM	CE	chr10	+	35195214-35206895	35195214-35201451|35201486-35206895	Endothelial_cells:others;Fibroblasts:others;Myeloid_cells:others;T_cells:others;	21:2043;27:2037;212:1852;1654:410;	49:1434;52:1431;358:1125;922:561;	0.7;0.6582278481012658;0.6280701754385964;0.3579192546583851;	6.865180296684532e-5;7.798537739221684e-5;1.3372289945337513e-27;1.043112495544512e-28;	in-frame	FALSE	FALSE	FALSE	FALSE
ENSG00000175395	ZNF25	CE	chr10	-	37971807-37976506	37971807-37971915|37972021-37976506	T_cells:others;	72:376;	63:124;	0.4666666666666667;	0.0001407781428811137;	non-coding	TRUE	TRUE	FALSE	FALSE
ENSG00000099251	HSD17B7P2	CE	chr10	+	38358515-38362240	38358515-38361280|38361322-38362240	T_cells:others;	39:125;	119:142;	0.7531645569620253;	0.00019904267218444284;	non-coding	TRUE	TRUE	FALSE	FALSE
ENSG00000243660	ZNF487	ALE	chr10	+	43437262-43475721	43437262-43454065	Myeloid_cells:others;	0:146;	20:507;	1.0;	0.0002821773666462567;	coding-disruptive	FALSE	FALSE	FALSE	FALSE
ENSG00000234993	CUBNP2	AFE	chr10	-	45218816-45235854	45218816-45224319	Fibroblasts:others;	0:16;	22:3;	1.0;	2.3870823944380694e-5;	non-coding	TRUE	TRUE	FALSE	FALSE
ENSG00000165406	2008-03-01	CE	chr10	-	45533289-45594235	45533289-45553112|45553204-45594235	Cancer_cells:others;T_cells:others;	46:28;8:66;	42:68;39:71;	0.4772727272727273;0.8297872340425532;	0.0006880941440306249;6.662334352418803e-5;	non-coding	FALSE	FALSE	FALSE	FALSE
ENSG00000172671	ZFAND4	A5SS	chr10	-	45663842-45672679	45663842-45672272	B_cells:others;T_cells:others;	2:95;47:50;	25:98;14:109;	0.9259259259259259;0.22950819672131148;	1.2865563149052212e-7;2.616665182819321e-8;	non-coding	FALSE	FALSE	FALSE	FALSE
ENSG00000266412	NCOA4	AFE	chr10	-	46016694-46030526	46016694-46023330	Mast_cells:others;Myeloid_cells:others;	41:4370;453:3958;	48:808;550:306;	0.5393258426966292;0.5483549351944168;	7.58908299260175e-21;6.6074712964188945e-264;	non-coding	FALSE	FALSE	FALSE	FALSE
ENSG00000107643	MAPK8	A3SS	chr10	+	48431270-48434884	48431270-48434879	T_cells:others;	0:51;	12:111;	1.0;	0.0012150627655846328;	coding-disruptive	FALSE	FALSE	FALSE	FALSE
ENSG00000128805	ARHGAP22	AFE	chr10	-	48459891-48479588	48459891-48466576	Cancer_cells:others;Myeloid_cells:others;	5:18;15:8;	41:3;0:44;	0.8913043478260869;0.0;	0.0008185173132530906;0.0004488238713873074;	coding-disruptive	FALSE	FALSE	FALSE	FALSE
ENSG00000128805	ARHGAP22	AFE	chr10	-	48583152-48652234	48583152-48604763	Fibroblasts:others;Myeloid_cells:others;	3:109;100:12;	105:127;101:131;	0.9722222222222222;0.5024875621890548;	2.3591240451085592e-14;2.2205077628120395e-12;	in-frame	FALSE	FALSE	FALSE	FALSE
ENSG00000185532	PRKG1	AFE	chr10	+	50991644-51153164	51074901-51153164	Cancer_cells:others;Fibroblasts:others;	6:196;192:10;	83:278;270:91;	0.9325842696629213;0.5844155844155844;	9.18233018975518e-8;1.3981629656196417e-6;	in-frame	FALSE	FALSE	FALSE	FALSE
ENSG00000185532	PRKG1	ALE	chr10	+	51467836-51804585	51467836-51568426	Cancer_cells:others;	9:103;	4:7;	0.3076923076923077;	0.000445856225739775;	coding-disruptive	FALSE	FALSE	FALSE	TRUE
		AFE	chr10	+	60732913-60734343	60733638-60734343	T_cells:others;	12:21;	5:51;	0.29411764705882354;	0.0002195952902425301;	non-coding	TRUE	TRUE	FALSE	FALSE
ENSG00000170312	CDK1	A5SS	chr10	+	60778459-60780141	60778570-60780141	Endothelial_cells:others;	70:40;	36:1830;	0.33962264150943394;	5.9665760307519e-29;	non-coding	FALSE	FALSE	FALSE	FALSE
ENSG00000182010	RTKN2	AFE	chr10	-	62239765-62241142	62239765-62239877	Cancer_cells:others;T_cells:others;	76:23;10:89;	0:30;30:0;	0.0;0.75;	1.923898077880954e-7;4.30794523627371e-10;	non-coding	TRUE	TRUE	FALSE	FALSE
ENSG00000122877	EGR2	AFE	chr10	-	62815969-62818541	62815969-62816070	B_cells:others;	14:55;	1:65;	0.06666666666666667;	0.00027256649503315826;	non-coding	TRUE	FALSE	FALSE	FALSE
ENSG00000171988	JMJD1C	AFE	chr10	-	63264764-63380318	63264764-63268663	Myeloid_cells:others;	129:1822;	114:638;	0.4691358024691358;	2.866076957353816e-9;	coding-disruptive	FALSE	FALSE	FALSE	FALSE
ENSG00000197467	COL13A1	CE	chr10	+	69947342-69957004	69947342-69952882|69952968-69957004	Cancer_cells:others;	5:9;	7:130;	0.5833333333333334;	0.001393552897217403;	in-frame	FALSE	FALSE	FALSE	FALSE
ENSG00000107731	UNC5B	CE	chr10	+	71288732-71290915	71288732-71288958|71288990-71290915	Endothelial_cells:others;	10:7;	4:121;	0.2857142857142857;	6.466911980861286e-7;	in-frame	FALSE	FALSE	FALSE	FALSE
ENSG00000197746	PSAP	CE	chr10	-	71822007-71825837	71822007-71823888|71823896-71825837	B_cells:others;Fibroblasts:others;Mast_cells:others;Myeloid_cells:others;T_cells:others;pDCs:others;	444:10517;643:10318;38:10923;6175:4786;796:10165;75:10886;	38:5327;2896:2469;4:5361;402:4963;57:5308;2:5363;	0.07883817427385892;0.8183102571347839;0.09523809523809523;0.06112209213927323;0.0668229777256741;0.025974025974025976;	2.0712684119665898e-24;0.0;0.0006212425202337606;0.0;3.916166668793484e-61;1.1340362881759985e-9;	in-frame	FALSE	FALSE	FALSE	FALSE
ENSG00000122863	CHST3	AFE	chr10	+	71964694-72005736	71970714-72005736	Cancer_cells:others;Endothelial_cells:others;Fibroblasts:others;	219:218;49:388;160:277;	138:4;0:142;2:140;	0.3865546218487395;0.0;0.012345679012345678;	6.633697289252258e-20;2.8386138813087424e-5;3.3027812792772872e-15;	non-coding	TRUE	TRUE	FALSE	FALSE
ENSG00000138303	ASCC1	A5SS	chr10	-	72213331-72216207	72213331-72215782	Cancer_cells:others;Endothelial_cells:others;	444:936;121:1259;	798:641;45:1394;	0.642512077294686;0.2710843373493976;	1.8905627722482392e-27;9.82577656288181e-9;	non-coding	FALSE	FALSE	FALSE	FALSE
ENSG00000148719	DNAJB12	AFE	chr10	-	72335931-72336524	72335931-72336267	Cancer_cells:others;	290:352;	137:11;	0.32084309133489464;	1.6429135825492416e-19;	non-coding	TRUE	TRUE	FALSE	FALSE
ENSG00000107758	PPP3CB	CE	chr10	-	73438420-73444725	73438420-73439872|73439901-73444725	Endothelial_cells:others;Fibroblasts:others;T_cells:others;	13:96;58:51;9:100;	4:304;33:275;104:204;	0.23529411764705882;0.3626373626373626;0.9203539823008849;	0.00066997789052419;7.822147632022982e-9;5.371766428398101e-7;	in-frame	FALSE	FALSE	FALSE	FALSE
ENSG00000166348	USP54	CE	chr10	-	73530835-73536269	73530835-73534600|73534770-73536269	Cancer_cells:others;	18:10;	16:3;	0.47058823529411764;	0.0008573480438946084;	in-frame	FALSE	FALSE	FALSE	FALSE
ENSG00000148660	CAMK2G	CE	chr10	-	73817554-73821682	73817554-73819532|73819645-73821682	T_cells:others;	47:148;	6:113;	0.11320754716981132;	4.004948598076237e-6;	in-frame	FALSE	FALSE	FALSE	FALSE
ENSG00000148660	CAMK2G	CE	chr10	-	73837511-73842169	73837511-73839539|73839601-73842169	Fibroblasts:others;	30:166;	13:15;	0.3023255813953488;	0.000750014388552765;	in-frame	FALSE	FALSE	FALSE	FALSE
ENSG00000156650	KAT6B	AFE	chr10	+	74825674-74838683	74826785-74838683	pDCs:others;	0:1958;	22:6513;	1.0;	0.0008639261039210011;	non-coding	TRUE	FALSE	FALSE	FALSE
ENSG00000148655	LRMDA	AFE	chr10	+	76058783-76324401	76319212-76324401	Cancer_cells:others;Myeloid_cells:others;	146:241;104:283;	97:30;2:125;	0.3991769547325103;0.018867924528301886;	9.80575261322167e-12;2.192748178045391e-17;	in-frame	FALSE	FALSE	FALSE	FALSE
ENSG00000148655	LRMDA	AFE	chr10	+	76324485-76557209	76351423-76557209	Fibroblasts:others;	47:206;	29:2;	0.3815789473684211;	1.3920160513214258e-8;	non-coding	TRUE	TRUE	FALSE	FALSE
ENSG00000156113	KCNMA1	ALE	chr10	-	77404023-77637265	77636515-77637265	Fibroblasts:others;	31:338;	43:1615;	0.581081081081081;	0.0009582538914075198;	in-frame	FALSE	FALSE	FALSE	TRUE
ENSG00000151208	DLG5	AFE	chr10	-	77869197-77926217	77869197-77873664	Fibroblasts:others;T_cells:others;	15:50;1:64;	1:61;23:39;	0.0625;0.9583333333333334;	0.0007193181462752479;2.194601466910617e-7;	non-coding	TRUE	TRUE	FALSE	FALSE
ENSG00000138326	RPS24	CE	chr10	+	78037304-78040204	78037304-78037439|78037441-78040204	B_cells:others;Cancer_cells:others;Endothelial_cells:others;Fibroblasts:others;Mast_cells:others;Myeloid_cells:others;T_cells:others;pDCs:others;	1111:33668;5847:28932;4457:30322;12423:22356;274:34505;4193:30586;6320:28459;154:34625;	177:27341;26470:1048;68:27450;235:27283;17:27501;202:27316;343:27175;6:27512;	0.1374223602484472;0.8190735526193644;0.015027624309392265;0.018565334176015167;0.058419243986254296;0.0459613196814562;0.0514783130721897;0.0375;	6.844926415792908e-19;0.0;0.0;0.0;1.2315742955962188e-54;0.0;0.0;3.041244325815637e-8;	coding-disruptive	FALSE	FALSE	FALSE	FALSE
ENSG00000108175	ZMIZ1	AFE	chr10	+	79216274-79277181	79242969-79277181	Fibroblasts:others;Myeloid_cells:others;	26:91;6:111;	24:303;103:224;	0.48;0.944954128440367;	4.744502578965707e-5;2.3786077524226068e-5;	non-coding	TRUE	TRUE	FALSE	FALSE
ENSG00000108175	ZMIZ1	A3SS	chr10	+	79292356-79293381	79292356-79293363	Fibroblasts:others;	47:163;	10:135;	0.17543859649122806;	0.0001502873959743363;	non-coding	FALSE	FALSE	FALSE	FALSE
ENSG00000107771	CCSER2	UN	chr10	+	84373815-84417771	84373815-84380098|84415949-84417771	Cancer_cells:others;	118:276;	33:4;	0.2185430463576159;	5.462306031957621e-10;	non-coding	TRUE	TRUE	FALSE	FALSE
ENSG00000107771	CCSER2	AFE	chr10	+	84417861-84425731	84425048-84425731	Myeloid_cells:others;T_cells:others;	49:503;122:430;	36:1900;11:1925;	0.4235294117647059;0.08270676691729323;	7.883897130524055e-9;1.905761587812914e-58;	coding-disruptive	FALSE	FALSE	FALSE	FALSE
ENSG00000107771	CCSER2	CE	chr10	+	84477664-84513449	84477664-84499875|84499959-84513449	Endothelial_cells:others;Fibroblasts:others;T_cells:others;	15:620;50:585;235:400;	15:125;78:62;5:135;	0.5;0.609375;0.020833333333333332;	1.055960309024405e-5;8.093646606765353e-28;2.561953896509378e-16;	coding-disruptive	FALSE	FALSE	FALSE	FALSE
		AFE	chr10	+	86956425-86958588	86958479-86958588	Cancer_cells:others;Endothelial_cells:others;	8:1000;987:21;	8:65;60:13;	0.5;0.05730659025787966;	1.8335671331856453e-6;1.4318844471269315e-7;	non-coding	TRUE	TRUE	FALSE	FALSE
ENSG00000122376	SHLD2	A5SS	chr10	+	87151832-87158048	87152879-87158048	Myeloid_cells:others;	5:21;	9:156;	0.6428571428571429;	1.925990515585406e-5;	coding-disruptive	TRUE	FALSE	FALSE	FALSE
		UN	chr10	-	88941810-88991229	88941810-88952734|88991172-88991229	T_cells:others;	14:34;	1:380;	0.06666666666666667;	4.6376961092785073e-14;	non-coding	TRUE	TRUE	FALSE	FALSE
ENSG00000107796	ACTA2	AFE	chr10	-	88948953-88990939	88948953-88952731	B_cells:others;Myeloid_cells:others;T_cells:others;	13:1048;29:1032;134:927;	12:11539;28:11523;57:11494;	0.48;0.49122807017543857;0.29842931937172773;	9.92224625586254e-7;1.2070226646902933e-10;7.642210907478298e-83;	non-coding	FALSE	FALSE	FALSE	FALSE
ENSG00000026103	FAS	AFE	chr10	+	88990906-89003029	88991626-89003029	Fibroblasts:others;	1121:4235;	552:318;	0.3299462044231919;	1.2379892459359232e-75;	coding-disruptive	FALSE	FALSE	FALSE	FALSE
ENSG00000119917	IFIT3	AFE	chr10	+	89328078-89338661	89332627-89338661	Endothelial_cells:others;Fibroblasts:others;T_cells:others;	67:3544;417:3194;1441:2170;	424:3243;1085:2582;513:3154;	0.8635437881873728;0.7223701731025299;0.2625383828045036;	1.8572024096835136e-50;1.7223519505765563e-46;3.428966402675698e-118;	in-frame	FALSE	FALSE	FALSE	FALSE
ENSG00000280560	LINC01374	UN	chr10	+	89888287-89914636	89889149-89914636	pDCs:others;	2:40;	16:32;	0.8888888888888888;	0.00039080324186644875;	non-coding	TRUE	TRUE	FALSE	FALSE
ENSG00000180628	PCGF5	ALE	chr10	+	91222983-91240484	91222983-91227337	Fibroblasts:others;Myeloid_cells:others;	131:483;50:564;	98:1056;254:900;	0.4279475982532751;0.8355263157894737;	4.676381899065603e-10;1.6575166371485743e-12;	coding-disruptive	FALSE	FALSE	FALSE	TRUE
		AFE	chr10	-	91525149-91560706	91525149-91555161	Cancer_cells:others;Fibroblasts:others;	0:26;25:1;	84:2;2:84;	1.0;0.07407407407407407;	4.290623336483035e-8;4.290623336629518e-8;	non-coding	TRUE	TRUE	FALSE	FALSE
ENSG00000152804	HHEX	AFE	chr10	+	92690347-92692368	92692099-92692368	Cancer_cells:others;	80:469;	1:220;	0.012345679012345678;	2.5849436489627258e-8;	coding-disruptive	FALSE	FALSE	FALSE	FALSE
ENSG00000138190	EXOC6	AFE	chr10	+	92834824-92893349	92848634-92893349	Endothelial_cells:others;	100:12;	177:2404;	0.6389891696750902;	7.707720408367608e-69;	in-frame	FALSE	FALSE	FALSE	FALSE
ENSG00000138119	MYOF	CE	chr10	-	93389154-93396142	93389154-93392917|93392955-93396142	Cancer_cells:others;Fibroblasts:others;Myeloid_cells:others;	92:5;0:97;0:97;	42:157;94:105;32:167;	0.31343283582089554;1.0;1.0;	1.5263831390113547e-18;5.845254966554985e-13;2.3232094955839704e-5;	in-frame	FALSE	FALSE	FALSE	FALSE
ENSG00000138193	PLCE1	AFE	chr10	+	94032252-94132174	94089376-94132174	Cancer_cells:others;Fibroblasts:others;	11:6;6:11;	2:94;94:2;	0.15384615384615385;0.94;	7.094461460155081e-5;7.094461460155089e-5;	in-frame	FALSE	FALSE	FALSE	FALSE
ENSG00000173145	NOC3L	CE	chr10	-	94341745-94344853	94341745-94344415|94344515-94344853	B_cells:others;	21:7;	47:155;	0.6911764705882353;	0.0004463364345695847;	coding-disruptive	TRUE	FALSE	TRUE	FALSE
ENSG00000095637	SORBS1	CE	chr10	-	95410777-95415469	95410777-95414494|95414862-95415469	Cancer_cells:others;Fibroblasts:others;	40:5;5:40;	33:72;65:40;	0.4520547945205479;0.9285714285714286;	0.00019881355187757236;0.0011111819093132514;	in-frame	FALSE	FALSE	FALSE	FALSE
ENSG00000095637	SORBS1	CE	chr10	-	95432576-95437490	95432576-95434622|95434717-95437490	Endothelial_cells:others;	12:961;	22:52;	0.6470588235294118;	4.2365998557218255e-13;	in-frame	FALSE	FALSE	FALSE	FALSE
ENSG00000155629	PIK3AP1	AFE	chr10	-	96656934-96709567	96656934-96700803	B_cells:others;Myeloid_cells:others;	0:35;23:12;	76:10;6:80;	1.0;0.20689655172413793;	1.5880093311440692e-14;1.1669864218838444e-8;	coding-disruptive	FALSE	FALSE	FALSE	FALSE
ENSG00000052749	RRP12	AFE	chr10	-	97360618-97363854	97360618-97360752	Myeloid_cells:others;	25:251;	11:3;	0.3055555555555556;	1.2227307782528875e-7;	non-coding	TRUE	TRUE	FALSE	FALSE
ENSG00000119943	PYROXD2	CE	chr10	-	98387307-98390598	98387307-98388354|98388508-98390598	T_cells:others;	31:46;	8:131;	0.20512820512820512;	2.4723847732743202e-5;	coding-disruptive	FALSE	FALSE	TRUE	FALSE
ENSG00000120029	ARMH3	UN	chr10	-	101889490-101939863	101889490-101889569|101904450-101939863	B_cells:others;Cancer_cells:others;	1:63;21:43;	14:1;0:15;	0.9333333333333333;0.0;	4.2885377687389464e-10;0.0009699352082918592;	non-coding	TRUE	TRUE	FALSE	FALSE
		AFE	chr10	+	102120594-102121937	102120973-102121937	Fibroblasts:others;T_cells:others;	2:18;9:11;	19:20;1:38;	0.9047619047619048;0.1;	3.166558026088155e-5;3.166558020805627e-5;	non-coding	TRUE	TRUE	FALSE	FALSE
ENSG00000077150	NFKB2	AFE	chr10	+	102394600-102395888	102395796-102395888	Cancer_cells:others;	162:1028;	199:364;	0.5512465373961218;	6.005509055294526e-14;	non-coding	FALSE	FALSE	FALSE	FALSE
ENSG00000059915	PSD	AFE	chr10	-	102407266-102410858	102407266-102408895	Fibroblasts:others;	2:13;	14:5;	0.875;	0.00045899430635484357;	in-frame	FALSE	FALSE	FALSE	FALSE
ENSG00000269609	RPARP-AS1	A5SS	chr10	+	102449750-102450187	102450022-102450187	Fibroblasts:others;Myeloid_cells:others;	48:79;46:81;	22:1481;85:1418;	0.3142857142857143;0.648854961832061;	1.28309464288823e-37;4.794361224193282e-13;	non-coding	TRUE	FALSE	FALSE	FALSE
ENSG00000138111	MFSD13A	CE	chr10	+	102466087-102468955	102466087-102468287|102468842-102468955	Myeloid_cells:others;	65:236;	73:107;	0.5289855072463768;	2.089316992884544e-6;	non-coding	FALSE	FALSE	FALSE	FALSE
ENSG00000138111	MFSD13A	UN	chr10	+	102469197-102469993	102469197-102469592|102469883-102469993	Myeloid_cells:others;	65:208;	27:4;	0.29347826086956524;	5.711208631063122e-8;	non-coding	TRUE	TRUE	FALSE	FALSE
ENSG00000138111	MFSD13A	CE	chr10	+	102470075-102471273	102470075-102470665|102471117-102471273	Myeloid_cells:others;	8:51;	33:31;	0.8048780487804879;	3.2934536310542215e-6;	in-frame	FALSE	FALSE	FALSE	FALSE
ENSG00000156398	SFXN2	CE	chr10	+	102727157-102728431	102727157-102727675|102727791-102728431	Cancer_cells:others;Myeloid_cells:others;	165:61;5:221;	16:39;22:33;	0.08839779005524862;0.8148148148148148;	6.366938002391917e-7;1.0656653120161779e-7;	coding-disruptive	FALSE	FALSE	FALSE	TRUE
ENSG00000166272	WBP1L	AFE	chr10	+	102744143-102797993	102776417-102797993	Fibroblasts:others;Mast_cells:others;	395:1433;8:1820;	163:100;5:258;	0.2921146953405018;0.38461538461538464;	7.490662257611554e-23;0.0002912375448860927;	in-frame	FALSE	FALSE	FALSE	FALSE
ENSG00000107957	SH3PXD2A	AFE	chr10	-	103661114-103693028	103661114-103668608	B_cells:others;Cancer_cells:others;Fibroblasts:others;Mast_cells:others;T_cells:others;	27:166;98:95;31:162;0:193;32:161;	2:323;17:308;282:43;12:313;7:318;	0.06896551724137931;0.14782608695652175;0.9009584664536742;1.0;0.1794871794871795;	3.014175860833691e-11;7.937021748037745e-6;1.134445067970987e-28;0.0008096367502144154;2.4398615652177166e-10;	non-coding	TRUE	TRUE	FALSE	FALSE
ENSG00000107960	STN1	AFE	chr10	-	103889144-103892130	103889144-103890225	Cancer_cells:others;Fibroblasts:others;	129:234;67:296;	80:10;0:90;	0.3827751196172249;0.0;	7.077842848261438e-11;6.319875715060885e-7;	non-coding	TRUE	TRUE	FALSE	FALSE
ENSG00000065613	SLK	CE	chr10	+	104008356-104018160	104008356-104010816|104010908-104018160	Cancer_cells:others;Endothelial_cells:others;Fibroblasts:others;T_cells:others;	44:181;36:189;62:163;52:173;	125:13;0:138;2:136;6:132;	0.7396449704142012;0.0;0.03125;0.10344827586206896;	7.441323889825831e-32;3.0447610731669577e-7;1.248033358439355e-10;0.0005909875726946265;	in-frame	FALSE	FALSE	FALSE	FALSE
ENSG00000148700	ADD3	CE	chr10	+	110008299-110100625	110008299-110079240|110079297-110100625	B_cells:others;	157:3256;	66:290;	0.29596412556053814;	3.0071171230507444e-15;	non-coding	FALSE	FALSE	FALSE	FALSE
ENSG00000148700	ADD3	CE	chr10	+	110130486-110133326	110130486-110132305|110132400-110133326	B_cells:others;Cancer_cells:others;Endothelial_cells:others;Fibroblasts:others;T_cells:others;	0:583;58:525;68:515;432:151;7:576;	33:469;184:318;11:491;15:487;237:265;	1.0;0.7603305785123967;0.13924050632911392;0.03355704697986577;0.9713114754098361;	5.718047044737191e-8;9.064040650372501e-18;3.909651843574401e-8;1.2599906965342408e-111;3.5644683655961714e-78;	in-frame	FALSE	FALSE	FALSE	FALSE
ENSG00000148737	TCF7L2	CE	chr10	+	112951607-113040025	112951607-112964556|112964624-113040025	Cancer_cells:others;Endothelial_cells:others;	184:358;75:467;	178:111;12:277;	0.49171270718232046;0.13793103448275862;	3.6806477117130716e-8;0.000594322450352562;	in-frame	FALSE	FALSE	FALSE	FALSE
ENSG00000148737	TCF7L2	AFE	chr10	+	113040126-113141184	113126881-113141184	Fibroblasts:others;	335:412;	103:11;	0.23515981735159816;	1.962416680484786e-19;	in-frame	FALSE	FALSE	FALSE	FALSE
ENSG00000148737	TCF7L2	MXE	chr10	-	113158069-113158667|113158717-113165555	113158069-113160619|113160691-113165555	Cancer_cells:others;Fibroblasts:others;	67:343;278:132;	216:51;25:242;	0.7632508833922261;0.08250825082508251;	5.523878175846293e-37;1.3696122991010002e-29;	coding-disruptive	FALSE	FALSE	FALSE	FALSE
ENSG00000099204	ABLIM1	AFE	chr10	-	114491878-114545005	114491878-114526660	Endothelial_cells:others;	27:43;	58:3236;	0.6823529411764706;	1.4943166029188941e-31;	coding-disruptive	FALSE	FALSE	FALSE	FALSE
ENSG00000099204	ABLIM1	AFE	chr10	-	114601961-114684290	114601961-114631902	Endothelial_cells:others;Fibroblasts:others;T_cells:others;	277:87;28:336;16:348;	97:188;59:226;68:217;	0.25935828877005346;0.6781609195402298;0.8095238095238095;	8.498119330595757e-23;3.530018957316285e-10;2.136886052359796e-6;	non-coding	TRUE	TRUE	FALSE	FALSE
ENSG00000119979	FAM45A	ALE	chr10	+	119104197-119107948	119104197-119104764	B_cells:others;Endothelial_cells:others;Fibroblasts:others;	23:1309;78:1254;268:1064;	140:1861;49:1952;116:1885;	0.8588957055214724;0.3858267716535433;0.3020833333333333;	4.924802589855702e-10;0.0010833453092765272;2.3716084433617544e-19;	non-coding	FALSE	FALSE	FALSE	FALSE
ENSG00000198825	INPP5F	AFE	chr10	+	119811955-119820846	119819539-119820846	Fibroblasts:others;	7:50;	50:7;	0.8771929824561403;	4.7566067388854326e-9;	in-frame	FALSE	FALSE	FALSE	FALSE
ENSG00000197771	MCMBP	AFE	chr10	-	119859884-119873431	119859884-119872527	Myeloid_cells:others;	40:35;	77:415;	0.6581196581196581;	4.226977705233348e-9;	coding-disruptive	FALSE	FALSE	FALSE	FALSE
ENSG00000107679	PLEKHA1	CE	chr10	+	122427031-122429624	122427031-122428276|122428316-122429624	Cancer_cells:others;Endothelial_cells:others;Fibroblasts:others;T_cells:others;	175:75;8:242;11:239;42:208;	5:148;63:90;67:86;5:148;	0.027777777777777776;0.8873239436619719;0.8589743589743589;0.10638297872340426;	4.4888429485840605e-30;7.168705390653054e-18;5.1084019778643086e-15;3.4214108526518533e-9;	coding-disruptive	FALSE	FALSE	FALSE	FALSE
ENSG00000107902	LHPP	AFE	chr10	+	124517271-124613264	124546189-124613264	B_cells:others;Cancer_cells:others;Fibroblasts:others;Myeloid_cells:others;T_cells:others;	8:216;118:106;39:185;25:199;28:196;	218:13;5:226;2:229;2:229;4:227;	0.9646017699115044;0.04065040650406504;0.04878048780487805;0.07407407407407407;0.125;	5.020314594588742e-57;1.1097588251681534e-14;1.1460286283318852e-9;1.441522157421302e-7;1.1400991687974053e-7;	coding-disruptive	FALSE	FALSE	FALSE	FALSE
ENSG00000175029	CTBP2	AFE	chr10	-	125111093-125160827	125111093-125160319	Cancer_cells:others;Myeloid_cells:others;	464:113;19:558;	278:156;40:394;	0.3746630727762803;0.6779661016949152;	2.250870352255376e-5;0.0009934680161793833;	non-coding	FALSE	FALSE	FALSE	FALSE
ENSG00000107938	EDRF1	CE	chr10	+	125725838-125729358	125725838-125729003|125729104-125729358	Cancer_cells:others;	17:74;	155:169;	0.9011627906976745;	0.00013341744953411744;	in-frame	FALSE	FALSE	FALSE	FALSE
ENSG00000203780	FANK1	AFE	chr10	+	125995498-125996550	125996139-125996550	Cancer_cells:others;Fibroblasts:others;T_cells:others;	273:45;35:283;7:311;	4:444;1:447;427:21;	0.01444043321299639;0.027777777777777776;0.9838709677419355;	3.726356604892839e-52;1.906643182855461e-13;5.132729477764497e-69;	non-coding	TRUE	TRUE	FALSE	FALSE
ENSG00000203780	FANK1	CE	chr10	+	125996624-126004884	125996624-125997420|125997485-126004884	Cancer_cells:others;T_cells:others;	12:280;273:19;	150:386;357:179;	0.9259259259259259;0.5666666666666667;	5.770027739517214e-9;5.506465202922341e-10;	in-frame	FALSE	FALSE	FALSE	FALSE
ENSG00000148848	ADAM12	UN	chr10	-	126155305-126278915	126155305-126169867|126187308-126278915	Fibroblasts:others;T_cells:others;	324:36;15:345;	1:13;12:2;	0.003076923076923077;0.4444444444444444;	2.347142556346973e-7;8.990607938749149e-6;	non-coding	TRUE	TRUE	FALSE	FALSE
ENSG00000150760	DOCK1	ALE	chr10	+	126905563-126970702	126905563-126919835	Cancer_cells:others;	512:922;	134:6;	0.20743034055727555;	8.603729390706344e-29;	non-coding	TRUE	TRUE	FALSE	FALSE
ENSG00000150760	DOCK1	AFE	chr10	+	127257429-127339006	127329399-127339006	Cancer_cells:others;Fibroblasts:others;	62:117;68:111;	91:1;0:92;	0.5947712418300654;0.0;	2.0848352770560005e-5;0.00017727167219913097;	non-coding	TRUE	TRUE	FALSE	FALSE
ENSG00000132334	PTPRE	AFE	chr10	+	128047489-128047764	128047683-128047764	Endothelial_cells:others;Fibroblasts:others;T_cells:others;	269:313;184:398;12:570;	16:2960;12:2964;1293:1683;	0.056140350877192984;0.061224489795918366;0.9908045977011494;	1.63849702159205e-143;2.289105078063007e-84;4.322409005093519e-92;	in-frame	FALSE	FALSE	FALSE	FALSE
ENSG00000151640	DPYSL4	AFE	chr10	+	132186109-132190747	132187102-132190747	T_cells:others;	5:8;	16:387;	0.7619047619047619;	3.4886581281104676e-5;	coding-disruptive	TRUE	FALSE	FALSE	FALSE
ENSG00000165752	STK32C	UN	chr10	-	132224523-132225233	132224523-132224705	Cancer_cells:others;Myeloid_cells:others;	46:36;13:69;	0:10;10:0;	0.0;0.43478260869565216;	0.00037713705050108605;0.00015031267759356735;	non-coding	TRUE	TRUE	FALSE	FALSE
ENSG00000165752	STK32C	AFE	chr10	-	132245955-132307572	132245955-132249030	Cancer_cells:others;	9:15;	46:12;	0.8363636363636363;	0.000888431548324321;	coding-disruptive	FALSE	FALSE	FALSE	FALSE
ENSG00000165752	STK32C	ALE	chr10	-	132324373-132331436	132330485-132331436	Cancer_cells:others;Myeloid_cells:others;	53:124;38:139;	146:90;17:219;	0.7336683417085427;0.3090909090909091;	0.00011535239990157116;0.0007991350701655538;	in-frame	FALSE	FALSE	FALSE	TRUE
ENSG00000148814	LRRC27	AFE	chr10	+	132333734-132337565	132337421-132337565	Cancer_cells:others;Myeloid_cells:others;T_cells:others;	219:94;7:306;11:302;	1:99;50:50;27:73;	0.004545454545454545;0.8771929824561403;0.7105263157894737;	2.705577038604052e-17;1.2501158090181602e-14;4.2007213289013085e-5;	coding-disruptive	FALSE	FALSE	FALSE	FALSE
ENSG00000171813	PWWP2B	AFE	chr10	+	132406289-132417061	132409879-132417061	Cancer_cells:others;Endothelial_cells:others;Fibroblasts:others;	113:82;17:178;24:171;	268:20;4:284;4:284;	0.7034120734908137;0.19047619047619047;0.14285714285714285;	6.9661980344443e-10;0.000212048958814922;0.00011605905271494316;	non-coding	TRUE	TRUE	FALSE	FALSE
ENSG00000148824	MTG1	A5SS	chr10	+	133399619-133401529	133400890-133401529	B_cells:others;Cancer_cells:others;	9:316;166:159;	41:13;1:53;	0.82;0.005988023952095809;	3.714906423199368e-19;4.235886703037013e-9;	non-coding	TRUE	TRUE	FALSE	FALSE
		UN	chr11	-	308432-320578	308432-311748|314943-320578	T_cells:others;	4:7;	9:560;	0.6923076923076923;	1.1461204366003178e-5;	non-coding	TRUE	TRUE	FALSE	FALSE
ENSG00000185885	IFITM1	AFE	chr11	+	310171-313997	313691-313997	Endothelial_cells:others;	14:70;	3:164;	0.17647058823529413;	5.344798285563824e-5;	non-coding	TRUE	FALSE	FALSE	FALSE
ENSG00000142089	IFITM3	AFE	chr11	-	320772-327251	320772-321224	Cancer_cells:others;	5:60;	22:33;	0.8148148148148148;	0.0006520059526688768;	non-coding	FALSE	FALSE	FALSE	FALSE
ENSG00000185187	SIGIRR	AFE	chr11	-	410027-417325	410027-414823	Cancer_cells:others;T_cells:others;	751:482;423:810;	148:7764;6218:1694;	0.1646273637374861;0.9363047733775034;	0.0;2.1040453980724726e-103;	non-coding	FALSE	FALSE	FALSE	FALSE
ENSG00000174775	HRAS	CE	chr11	-	532755-533453	532755-533277|533358-533453	T_cells:others;	16:499;	48:271;	0.75;	2.730930841458002e-6;	in-frame	FALSE	FALSE	FALSE	TRUE
ENSG00000177106	EPS8L2	CE	chr11	+	706288-709330	706288-706674|706801-709330	Fibroblasts:others;	132:2588;	138:857;	0.5111111111111111;	1.59760438521245e-5;	non-coding	FALSE	FALSE	FALSE	FALSE
		UN	chr11	+	780381-780713	780381-780562	Cancer_cells:others;	10:12;	11:4;	0.5238095238095238;	0.0003771370527103854;	non-coding	TRUE	TRUE	FALSE	FALSE
ENSG00000177542	SLC25A22	AFE	chr11	-	795169-798217	795169-796043	Endothelial_cells:others;	48:639;	12:894;	0.2;	8.261244125190342e-7;	non-coding	FALSE	FALSE	FALSE	FALSE
ENSG00000177595	PIDD1	ALE	chr11	-	804463-809412	806095-809412	Cancer_cells:others;	79:180;	121:101;	0.605;	0.0001652932837532899;	coding-disruptive	FALSE	FALSE	FALSE	FALSE
ENSG00000177685	CRACR2B	AFE	chr11	+	826266-828260	827459-828260	B_cells:others;Cancer_cells:others;Endothelial_cells:others;T_cells:others;	3:2485;2437:51;7:2481;17:2471;	133:1206;1013:326;37:1302;124:1215;	0.9779411764705882;0.2936231884057971;0.8409090909090909;0.8794326241134752;	1.4783422802143285e-42;2.0076791032492247e-89;5.583033693774914e-15;2.123975571402797e-31;	non-coding	FALSE	FALSE	FALSE	FALSE
ENSG00000214063	TSPAN4	AFE	chr11	+	842915-847201	844186-847201	B_cells:others;Cancer_cells:others;Endothelial_cells:others;Myeloid_cells:others;T_cells:others;	37:2430;591:1876;415:2052;304:2163;94:2373;	7:2747;192:2562;191:2563;1369:1385;16:2738;	0.1590909090909091;0.24521072796934865;0.31518151815181517;0.8182904961147639;0.14545454545454545;	2.7495786821988994e-9;1.7500517076984e-57;7.77618428444036e-11;7.471628783415784e-155;5.704609283834059e-21;	non-coding	FALSE	FALSE	FALSE	FALSE
ENSG00000177830	CHID1	CE	chr11	-	904859-910775	904859-908542|908645-910775	B_cells:others;	294:2260;	140:4211;	0.3225806451612903;	9.185328958318854e-17;	non-coding	FALSE	FALSE	FALSE	FALSE
ENSG00000182208	MOB2	AFE	chr11	-	1480885-1501077	1480885-1486447	B_cells:others;Endothelial_cells:others;Fibroblasts:others;Myeloid_cells:others;T_cells:others;	15:349;64:300;57:307;31:333;102:262;	0:300;10:290;198:102;0:300;1:299;	0.0;0.13513513513513514;0.7764705882352941;0.0;0.009708737864077669;	0.00016987105160174392;1.849563929183584e-12;7.659607366467585e-26;0.00014972967519422193;1.657899861268805e-21;	coding-disruptive	FALSE	FALSE	FALSE	FALSE
ENSG00000244242	IFITM10	CE	chr11	-	1748119-1750359	1748119-1749015|1749126-1750359	Myeloid_cells:others;	35:49;	80:863;	0.6956521739130435;	4.443702098517673e-7;	coding-disruptive	FALSE	FALSE	FALSE	TRUE
ENSG00000130598	TNNI2	AFE	chr11	+	1839033-1839675	1839527-1839675	Cancer_cells:others;	29:2;	2:10;	0.06451612903225806;	0.0008326579365310518;	non-coding	FALSE	FALSE	FALSE	FALSE
ENSG00000130598	TNNI2	AFE	chr11	+	1839855-1840403	1840238-1840403	Cancer_cells:others;Myeloid_cells:others;	35:20;7:48;	4:206;138:72;	0.10256410256410256;0.9517241379310345;	3.06461018291326e-12;2.765449236789506e-11;	in-frame	FALSE	FALSE	FALSE	FALSE
ENSG00000130592	LSP1	AFE	chr11	+	1853197-1880087	1876645-1880087	Fibroblasts:others;	216:38619;	2119:109;	0.9074946466809422;	0.0;	coding-disruptive	FALSE	FALSE	FALSE	FALSE
ENSG00000110651	CD81	AFE	chr11	+	2377615-2390412	2379206-2390412	Fibroblasts:others;	376:857;	151:79;	0.286527514231499;	4.8052372246452346e-20;	in-frame	FALSE	FALSE	FALSE	FALSE
ENSG00000053918	KCNQ1	UN	chr11	+	2588854-2661961	2588854-2623163|2623247-2661961	Myeloid_cells:others;	17:35;	10:0;	0.37037037037037035;	0.0008053779497789258;	non-coding	TRUE	TRUE	FALSE	FALSE
ENSG00000254827	SLC22A18AS	UN	chr11	-	2888635-2902584	2888635-2899396|2901666-2902584	Cancer_cells:others;Endothelial_cells:others;Myeloid_cells:others;	349:23;2:370;12:360;	108:487;62:533;400:195;	0.2363238512035011;0.96875;0.970873786407767;	3.3543484650657403e-48;4.6957694922259565e-7;2.534646369859275e-36;	non-coding	TRUE	TRUE	FALSE	FALSE
ENSG00000110628	SLC22A18	AFE	chr11	+	2899806-2903214	2902364-2903214	Endothelial_cells:others;Fibroblasts:others;T_cells:others;	16:635;1:650;4:647;	13:2324;235:2102;425:1912;	0.4482758620689655;0.9957627118644068;0.9906759906759907;	7.494354383302928e-8;3.354755905217767e-24;3.751438824034093e-30;	non-coding	FALSE	FALSE	FALSE	FALSE
ENSG00000205531	NAP1L4	CE	chr11	-	2945646-2951259	2945646-2949227|2949264-2951259	T_cells:others;	137:660;	116:176;	0.45849802371541504;	2.8774150092581733e-7;	in-frame	FALSE	FALSE	FALSE	FALSE
ENSG00000005801	ZNF195	MXE	chr11	-	3360565-3360720|3360788-3370975	3360565-3362546|3362602-3370975	Fibroblasts:others;	9:43;	2:71;	0.18181818181818182;	2.257247525179862e-5;	coding-disruptive	FALSE	FALSE	FALSE	FALSE
ENSG00000148985	PGAP2	MXE	chr11	+	3811424-3817432|3817535-3823883	3811424-3823613|3823740-3823883	Cancer_cells:others;	94:35;	47:57;	0.3333333333333333;	0.0008836741184114951;	non-coding	FALSE	FALSE	FALSE	FALSE
ENSG00000167323	STIM1	AFE	chr11	+	3854736-3967552	3856409-3967552	Fibroblasts:others;T_cells:others;	0:97;58:39;	20:117;41:96;	1.0;0.41414141414141414;	2.4586956857455586e-5;0.0009545206625282432;	coding-disruptive	FALSE	FALSE	FALSE	FALSE
ENSG00000167323	STIM1	CE	chr11	+	4083498-4086477	4083498-4084673|4084765-4086477	Cancer_cells:others;Endothelial_cells:others;Fibroblasts:others;	100:127;5:222;26:201;	0:32;10:22;21:11;	0.0;0.6666666666666666;0.44680851063829785;	0.00017085066162162216;2.3995864521581144e-7;7.484437803819236e-6;	in-frame	FALSE	FALSE	FALSE	FALSE
ENSG00000051009	FAM160A2	A5SS	chr11	-	6214573-6214733	6214573-6214710	Myeloid_cells:others;	27:387;	13:51;	0.325;	0.001231920373131819;	non-coding	TRUE	TRUE	FALSE	FALSE
ENSG00000166387	PPFIBP2	AFE	chr11	+	7565767-7593132	7577638-7593132	Fibroblasts:others;Myeloid_cells:others;	15:98;16:97;	42:14;0:56;	0.7368421052631579;0.0;	7.219051793454532e-12;9.485855815932188e-6;	coding-disruptive	FALSE	FALSE	FALSE	FALSE
ENSG00000166387	PPFIBP2	AFE	chr11	+	7593224-7597560	7597373-7597560	Cancer_cells:others;Fibroblasts:others;Myeloid_cells:others;	119:104;76:147;18:205;	372:12;2:382;1:383;	0.7576374745417516;0.02564102564102564;0.05263157894736842;	4.552189066200415e-32;5.398304375231032e-31;4.841921694933211e-5;	in-frame	FALSE	FALSE	FALSE	FALSE
ENSG00000166405	RIC3	CE	chr11	-	8140193-8168866	8140193-8153375|8153423-8168866	Cancer_cells:others;	1881:2070;	853:2490;	0.31199707388441844;	7.430470056432024e-29;	coding-disruptive	FALSE	FALSE	FALSE	TRUE
ENSG00000166444	ST5	AFE	chr11	-	8707225-8707911	8707225-8707777	Cancer_cells:others;Fibroblasts:others;	93:10;6:97;	69:140;130:79;	0.42592592592592593;0.9558823529411765;	2.9070487479638835e-6;4.2698833822538736e-7;	in-frame	FALSE	FALSE	FALSE	FALSE
ENSG00000166444	ST5	AFE	chr11	-	8717892-8726073	8717892-8718359	Myeloid_cells:others;	7:218;	11:21;	0.6111111111111112;	1.5261041826327925e-5;	in-frame	FALSE	FALSE	FALSE	FALSE
ENSG00000184014	DENND5A	CE	chr11	-	9139854-9141940	9139854-9140189|9140248-9141940	T_cells:others;	16:523;	8:29;	0.3333333333333333;	0.00016423953477916022;	in-frame	FALSE	FALSE	FALSE	FALSE
ENSG00000133805	AMPD3	AFE	chr11	+	10455448-10461515	10456402-10461515	Fibroblasts:others;T_cells:others;	23:157;0:180;	0:139;41:98;	0.0;1.0;	1.0402759846988703e-9;1.963039370999835e-15;	coding-disruptive	FALSE	FALSE	FALSE	FALSE
ENSG00000050165	DKK3	AFE	chr11	-	11968487-11998696	11968487-11995292	T_cells:others;	29:338;	10:0;	0.2564102564102564;	1.4600106006686925e-7;	non-coding	TRUE	TRUE	FALSE	FALSE
ENSG00000187079	TEAD1	CE	chr11	+	12864900-12879708	12864900-12878889|12878900-12879708	Cancer_cells:others;Fibroblasts:others;	21:5;3:23;	4:51;49:6;	0.16;0.9423076923076923;	5.995358168519034e-5;7.826557804320453e-6;	in-frame	FALSE	FALSE	FALSE	FALSE
ENSG00000148925	BTBD10	CE	chr11	-	13421838-13463092	13421838-13445024|13445181-13463092	T_cells:others;	675:1519;	224:1316;	0.24916573971078976;	3.7346979161404404e-23;	coding-disruptive	FALSE	FALSE	FALSE	FALSE
ENSG00000186104	CYP2R1	AFE	chr11	-	14885917-14891981	14885917-14890432	T_cells:others;	34:295;	34:47;	0.5;	1.534271950390438e-5;	coding-disruptive	FALSE	FALSE	FALSE	FALSE
ENSG00000166689	PLEKHA7	CE	chr11	-	16803295-16813113	16803295-16807144|16807224-16813113	Endothelial_cells:others;	4:218;	18:8;	0.8181818181818182;	1.0713360047009691e-10;	in-frame	FALSE	FALSE	FALSE	FALSE
ENSG00000166689	PLEKHA7	AFE	chr11	-	16871182-17013989	16871182-16925526	Cancer_cells:others;Endothelial_cells:others;T_cells:others;	787:120;61:846;41:866;	9:63;28:44;28:44;	0.011306532663316583;0.3146067415730337;0.4057971014492754;	1.7466145778180463e-17;0.0008421573489400811;3.37603416736361e-5;	non-coding	TRUE	TRUE	FALSE	FALSE
ENSG00000070081	NUCB2	MXE	chr11	+	17282943-17286634|17286713-17295324	17282943-17291240|17291365-17295324	B_cells:others;	212:5949;	189:1608;	0.4713216957605985;	1.084302322859856e-20;	non-coding	TRUE	FALSE	FALSE	FALSE
ENSG00000070081	NUCB2	CE	chr11	+	17312120-17330127	17312120-17315386|17315475-17330127	pDCs:others;	5:103;	13:2263;	0.7222222222222222;	0.0011939129806204172;	in-frame	FALSE	FALSE	FALSE	FALSE
ENSG00000166833	NAV2	AFE	chr11	+	20023132-20035959	20027467-20035959	Cancer_cells:others;	140:24;	58:0;	0.29292929292929293;	0.0005427913166666759;	coding-disruptive	FALSE	FALSE	FALSE	FALSE
ENSG00000254560	BBOX1-AS1	AFE	chr11	-	27217480-27234024	27217480-27219687	Fibroblasts:others;	72:3;	3:23;	0.04;	0.0003109393509185226;	non-coding	TRUE	FALSE	FALSE	FALSE
ENSG00000148950	IMMP1L	CE	chr11	-	31433570-31509519	31433570-31456260|31463305-31509519	Myeloid_cells:others;T_cells:others;	76:3441;469:3048;	92:1646;478:1260;	0.5476190476190477;0.5047518479408659;	6.225798131032037e-5;1.9848775067017812e-16;	coding-disruptive	FALSE	FALSE	FALSE	FALSE
ENSG00000135378	PRRG4	AFE	chr11	+	32829862-32830508	32830173-32830508	Cancer_cells:others;Endothelial_cells:others;Myeloid_cells:others;	38:102;7:133;69:71;	3114:204;15:3303;69:3249;	0.9879441624365483;0.6818181818181818;0.5;	1.266102058117777e-56;2.3378235176803942e-7;5.918833734754684e-39;	non-coding	TRUE	FALSE	FALSE	FALSE
		UN	chr11	+	35050125-35088438	35050125-35062787|35088276-35088438	Myeloid_cells:others;	7:62;	17:5;	0.7083333333333334;	0.00023029429409411148;	non-coding	TRUE	TRUE	FALSE	FALSE
ENSG00000026508	CD44	CE	chr11	+	35190065-35214852	35190065-35198121|35211449-35214852	B_cells:others;Cancer_cells:others;Fibroblasts:others;Myeloid_cells:others;T_cells:others;	55:1082;63:1074;211:926;313:824;474:663;	3:639;525:117;6:636;47:595;54:588;	0.05172413793103448;0.8928571428571429;0.027649769585253458;0.13055555555555556;0.10227272727272728;	7.718783599709457e-6;1.354124253418943e-185;3.751057803498582e-32;8.66830243342533e-24;2.280990717388781e-27;	in-frame	FALSE	FALSE	FALSE	FALSE
ENSG00000110492	MDK	AFE	chr11	+	46381183-46382057	46381758-46382057	Cancer_cells:others;Fibroblasts:others;	2049:5535;4799:2785;	12526:7920;6840:13606;	0.8594168096054888;0.5876793538963828;	6.436698961085266e-298;3.221391885387191e-194;	non-coding	FALSE	FALSE	FALSE	FALSE
ENSG00000149179	C11orf49	AFE	chr11	+	47137729-47155176	47154471-47155176	Mast_cells:others;	5:1137;	25:0;	0.8333333333333334;	1.0176951067541113e-20;	coding-disruptive	FALSE	FALSE	FALSE	FALSE
ENSG00000149182	ARFGAP2	CE	chr11	-	47172333-47173426	47172333-47172710|47172751-47173426	Cancer_cells:others;Endothelial_cells:others;Myeloid_cells:others;	43:132;18:157;24:151;	79:30;1:108;2:107;	0.6475409836065574;0.05263157894736842;0.07692307692307693;	1.4373623347715138e-13;0.0001247343878033122;0.0005761199608286056;	in-frame	FALSE	FALSE	FALSE	FALSE
ENSG00000025434	NR1H3	CE	chr11	+	47248999-47261241	47248999-47259791|47260675-47261241	Myeloid_cells:others;	2:159;	148:341;	0.9866666666666667;	1.0271769895189377e-16;	coding-disruptive	FALSE	FALSE	FALSE	FALSE
ENSG00000025434	NR1H3	A5SS	chr11	+	47257635-47257996	47257735-47257996	Myeloid_cells:others;	19:32;	7:130;	0.2692307692307692;	0.00011038760461255593;	non-coding	FALSE	FALSE	FALSE	FALSE
ENSG00000025434	NR1H3	CE	chr11	+	47261449-47261919	47261449-47261547|47261726-47261919	T_cells:others;	6:51;	10:517;	0.625;	0.0009332573006512889;	in-frame	FALSE	FALSE	FALSE	FALSE
ENSG00000149115	TNKS1BP1	AFE	chr11	-	57321950-57324840	57321950-57322237	Cancer_cells:others;Endothelial_cells:others;	505:345;80:770;	421:61;5:477;	0.45464362850971923;0.058823529411764705;	4.778657222613306e-8;3.0862322148701504e-5;	non-coding	FALSE	FALSE	FALSE	FALSE
ENSG00000149150	SLC43A1	AFE	chr11	-	57514124-57515444	57514124-57514781	Endothelial_cells:others;Fibroblasts:others;T_cells:others;	36:540;197:379;130:446;	5:428;67:366;193:240;	0.12195121951219512;0.2537878787878788;0.5975232198142415;	2.7139877112624666e-5;3.208066076769798e-5;1.4550665802114936e-7;	non-coding	FALSE	FALSE	FALSE	FALSE
ENSG00000198561	CTNND1	CE	chr11	+	57762046-57794010	57762046-57789037|57791673-57794010	Cancer_cells:others;Endothelial_cells:others;Fibroblasts:others;Myeloid_cells:others;	1515:216;80:1651;79:1652;36:1695;	131:1693;521:1303;659:1165;468:1356;	0.0795868772782503;0.8668885191347754;0.8929539295392954;0.9285714285714286;	0.0;2.8234113838409917e-46;9.700994699825131e-72;1.0041700614893874e-105;	coding-disruptive	FALSE	FALSE	FALSE	FALSE
ENSG00000198561	CTNND1	CE	chr11	+	57815500-57816297	57815500-57815915|57816001-57816297	Cancer_cells:others;Endothelial_cells:others;Fibroblasts:others;Myeloid_cells:others;	273:330;92:511;136:467;90:513;	266:10;1:275;0:276;6:270;	0.4935064935064935;0.010752688172043012;0.0;0.0625;	3.920731690130335e-36;8.280354513024368e-14;2.375167757595733e-19;0.0002022359608936802;	in-frame	FALSE	FALSE	FALSE	FALSE
ENSG00000110031	LPXN	AFE	chr11	-	58570713-58577986	58570713-58575760	Cancer_cells:others;Endothelial_cells:others;Fibroblasts:others;	102:200;28:274;28:274;	354:8576;24:8906;90:8840;	0.7763157894736842;0.46153846153846156;0.7627118644067796;	1.4102848115170302e-54;1.965065240801828e-25;4.760957613363253e-11;	coding-disruptive	FALSE	FALSE	FALSE	FALSE
ENSG00000245571	FAM111A-DT	AFE	chr11	-	59140167-59142871	59140167-59142615	Cancer_cells:others;Endothelial_cells:others;Fibroblasts:others;	561:138;2:697;9:690;	774:1122;89:1807;256:1640;	0.5797752808988764;0.978021978021978;0.9660377358490566;	1.2220668094144663e-45;2.725582362044511e-7;1.3011967909025752e-21;	non-coding	FALSE	FALSE	FALSE	FALSE
ENSG00000166801	FAM111A	A3SS	chr11	+	59143304-59145827	59143304-59143497	Fibroblasts:others;	94:521;	96:1371;	0.5052631578947369;	5.48811679553026e-10;	non-coding	FALSE	FALSE	FALSE	FALSE
ENSG00000166927	MS4A7	AFE	chr11	+	60378664-60383129	60382709-60383129	Cancer_cells:others;	662:8756;	239:5;	0.26526082130965595;	1.3229397697962068e-140;	non-coding	TRUE	TRUE	FALSE	FALSE
ENSG00000110446	SLC15A3	CE	chr11	-	60939638-60942035	60939638-60941122|60941290-60942035	Cancer_cells:others;	57:193;	55:568;	0.49107142857142855;	1.9537243824737868e-6;	coding-disruptive	FALSE	FALSE	TRUE	FALSE
ENSG00000013725	CD6	A3SS	chr11	+	61018013-61018292	61018013-61018289	Cancer_cells:others;	16:141;	6:220;	0.2727272727272727;	0.00135962911442466;	in-frame	TRUE	FALSE	FALSE	FALSE
		AFE	chr11	-	61030395-61092297	61030395-61043066	B_cells:others;Myeloid_cells:others;	3:218;71:150;	93:297;29:361;	0.96875;0.29;	1.8630875753517165e-16;3.5270907738593654e-10;	non-coding	TRUE	TRUE	FALSE	FALSE
ENSG00000162144	CYB561A3	A3SS	chr11	-	61349643-61350991	61350422-61350991	B_cells:others;Cancer_cells:others;Fibroblasts:others;Myeloid_cells:others;pDCs:others;	0:145;130:15;10:135;1:144;0:145;	20:201;27:194;61:160;37:184;29:192;	1.0;0.17197452229299362;0.8591549295774648;0.9736842105263158;1.0;	0.00042672077105197683;1.7991464244877526e-40;0.00132149150989872;2.215918970589493e-9;1.6073717806040899e-6;	coding-disruptive	FALSE	FALSE	FALSE	FALSE
ENSG00000256591	AP003108.2	AFE	chr11	+	61446113-61472745	61468714-61472745	T_cells:others;	5:40;	73:78;	0.9358974358974359;	0.00046866366250109117;	non-coding	TRUE	TRUE	FALSE	FALSE
ENSG00000162148	PPP1R32	AFE	chr11	+	61487240-61489782	61488962-61489782	Cancer_cells:others;	23:33;	78:6;	0.7722772277227723;	3.598879139796031e-5;	coding-disruptive	FALSE	FALSE	FALSE	FALSE
ENSG00000134780	DAGLA	UN	chr11	+	61680504-61720112	61680504-61680652|61719005-61720112	Fibroblasts:others;	19:170;	6:7;	0.24;	0.0006210024423981084;	non-coding	TRUE	TRUE	FALSE	FALSE
ENSG00000134824	FADS2	AFE	chr11	+	61816426-61837778	61828597-61837778	Endothelial_cells:others;	20:163;	16:1530;	0.4444444444444444;	5.365181937244879e-8;	in-frame	FALSE	FALSE	FALSE	FALSE
ENSG00000221968	FADS3	AFE	chr11	-	61880151-61891859	61880151-61891169	B_cells:others;	59:11;	68:1054;	0.5354330708661418;	3.620055922749058e-36;	coding-disruptive	FALSE	FALSE	FALSE	FALSE
ENSG00000255508	AP002990.1	ALE	chr11	-	62574908-62576657	62576244-62576657	Cancer_cells:others;Endothelial_cells:others;Fibroblasts:others;	3:66;63:6;0:69;	59:199;149:109;15:243;	0.9516129032258065;0.7028301886792453;1.0;	0.0005197183792563317;1.3179630290076253e-7;0.0010745582434094035;	in-frame	FALSE	FALSE	FALSE	FALSE
ENSG00000149489	ROM1	A5SS	chr11	+	62611920-62614258	62612091-62614258	Cancer_cells:others;T_cells:others;	197:179;6:370;	57:134;38:153;	0.22440944881889763;0.8636363636363636;	0.0005757759531312176;9.353193350963902e-13;	non-coding	FALSE	FALSE	FALSE	FALSE
ENSG00000162194	LBHD1	ALE	chr11	-	62670041-62671564	62671388-62671564	T_cells:others;	8:48;	12:17;	0.6;	5.923921622911387e-6;	coding-disruptive	FALSE	FALSE	FALSE	FALSE
ENSG00000133328	HRASLS2	AFE	chr11	-	63553065-63558392	63553065-63553827	Cancer_cells:others;T_cells:others;	2270:182;151:2301;	7:429;408:28;	0.0030742204655248135;0.7298747763864043;	1.8012029499125908e-34;4.1452933139408115e-22;	non-coding	TRUE	TRUE	FALSE	FALSE
ENSG00000072518	MARK2	CE	chr11	+	63903158-63904786	63903158-63903986|63904147-63904786	Cancer_cells:others;	58:110;	307:135;	0.8410958904109589;	0.00021179146504864105;	in-frame	FALSE	FALSE	FALSE	FALSE
ENSG00000149781	FERMT3	AFE	chr11	+	64207524-64210611	64207906-64210611	Fibroblasts:others;	63:7821;	165:42;	0.7236842105263158;	9.072919047708147e-217;	coding-disruptive	FALSE	FALSE	FALSE	FALSE
		MXE	chr11	-	64245287-64246054|64246248-64247953	64245287-64246416|64247259-64247953	Fibroblasts:others;	31:589;	197:1036;	0.8640350877192983;	3.928614295024959e-7;	non-coding	TRUE	TRUE	FALSE	FALSE
ENSG00000173457	PPP1R14B	AFE	chr11	-	64245287-64246416	64245287-64245377	Cancer_cells:others;Endothelial_cells:others;Fibroblasts:others;Myeloid_cells:others;T_cells:others;pDCs:others;	457:417;63:811;180:694;77:797;67:807;9:865;	62:402;6:458;12:452;5:459;267:197;83:381;	0.11946050096339114;0.08695652173913043;0.0625;0.06097560975609756;0.7994011976047904;0.9021739130434783;	4.963711742640399e-35;9.479238322265782e-8;5.787351244727724e-13;2.0043954841099027e-8;1.1494046584045642e-43;7.6224850090856445e-31;	non-coding	TRUE	TRUE	FALSE	FALSE
ENSG00000173264	GPR137	CE	chr11	+	64287014-64288065	64287014-64287721|64287946-64288065	T_cells:others;	16:27;	25:396;	0.6097560975609756;	6.258729523155283e-5;	coding-disruptive	FALSE	FALSE	TRUE	FALSE
ENSG00000173153	ESRRA	AFE	chr11	+	64305736-64307168	64306448-64307168	B_cells:others;Cancer_cells:others;Fibroblasts:others;Myeloid_cells:others;T_cells:others;	21:550;306:265;36:535;91:480;92:479;	40:260;81:219;3:297;17:283;152:148;	0.6557377049180327;0.20930232558139536;0.07692307692307693;0.1574074074074074;0.6229508196721312;	0.0011059602496653921;3.120427763035264e-5;1.3192119880226488e-7;6.586554663816744e-6;1.1752909482455996e-17;	non-coding	FALSE	FALSE	FALSE	FALSE
ENSG00000068831	RASGRP2	AFE	chr11	-	64742937-64744742	64742937-64744003	Fibroblasts:others;T_cells:others;	111:705;373:443;	56:1228;881:403;	0.33532934131736525;0.7025518341307815;	5.345035583822286e-15;1.342660051726083e-23;	non-coding	FALSE	FALSE	FALSE	FALSE
ENSG00000168062	BATF2	AFE	chr11	-	64989812-64994448	64989812-64990193	Endothelial_cells:others;	15:453;	7:4;	0.3181818181818182;	6.754300332159708e-6;	coding-disruptive	FALSE	FALSE	FALSE	FALSE
ENSG00000168060	NAALADL1	AFE	chr11	-	65047738-65047981	65047738-65047842	Endothelial_cells:others;	50:92;	2:105;	0.038461538461538464;	4.922176664437851e-8;	coding-disruptive	FALSE	FALSE	FALSE	FALSE
ENSG00000251562	MALAT1	IR	chr11	+	65500398-65500537	n.a.	Cancer_cells:others;T_cells:others;	300:189;66:423;	976:205;41:1140;	0.7648902821316614;0.38317757009345793;	4.100423982917593e-11;3.0712148704453997e-9;	non-coding	TRUE	FALSE	FALSE	FALSE
ENSG00000251562	MALAT1	IR	chr11	+	65504206-65504326	n.a.	Cancer_cells:others;T_cells:others;	210:313;65:458;	386:195;21:560;	0.6476510067114094;0.2441860465116279;	2.734029665609712e-11;5.071244114394942e-5;	non-coding	TRUE	FALSE	FALSE	FALSE
		IR	chr11	-	65504358-65504658	n.a.	Cancer_cells:others;T_cells:others;	845:458;140:1163;	6090:859;132:6817;	0.8781542898341744;0.4852941176470588;	8.37211302608841e-40;9.969925935909223e-23;	non-coding	TRUE	TRUE	FALSE	FALSE
ENSG00000168056	LTBP3	CE	chr11	-	65539881-65540245	65539881-65540013|65540153-65540245	Fibroblasts:others;	795:3067;	1134:1613;	0.5878693623639192;	2.678315352159156e-36;	in-frame	FALSE	FALSE	FALSE	FALSE
ENSG00000197136	PCNX3	UN	chr11	+	65635803-65636174	65635803-65635951|65636031-65636174	T_cells:others;	35:331;	17:24;	0.3269230769230769;	2.2655827047409127e-5;	non-coding	TRUE	TRUE	FALSE	FALSE
ENSG00000213445	SIPA1	AFE	chr11	+	65638182-65640831	65640021-65640831	Endothelial_cells:others;Fibroblasts:others;Myeloid_cells:others;T_cells:others;	27:406;28:405;87:346;214:219;	2:232;2:232;3:231;171:63;	0.06896551724137931;0.06666666666666667;0.03333333333333333;0.44415584415584414;	5.922179115666552e-7;1.9925691205481866e-6;2.0298105493943243e-7;3.4431841379911217e-8;	non-coding	FALSE	FALSE	FALSE	FALSE
[truncated: 1,148 more rows]

## Sheet: S3
S3. Specific ASEs in comparision of ER+ BC versus TNBC.
[truncated: 1,142 more rows]

## Sheet: S4
S4. Specific ASEs in the comparisons between different CD8+ T-cell subtypes.
[truncated: 89 more rows]

## Sheet: S5
S5. Specific ASEs in the comparisons between different CD4+ T-cell subtypes.
[truncated: 162 more rows]

[truncated: 7 more sheets: S6, S7, S8, S9, S10, S11, S12]
